# Supplementary material for: Cholesterol Homeostasis Modulates Platinum Sensitivity in Human Ovarian Cancer
Source: Cells. 2020 Mar 30;9(4):828. doi: 10.3390/cells9040828 (PMC7226826; doi:10.3390/cells9040828)
Supplement: Supplementary file 1 [file cells-09-00828-s001.zip]

Archive with 2 entries (2 files):
- Supplementary Figures.docx
- Supplementary Table 1.xlsx
