# Supplementary material for: Cholesterol Homeostasis Modulates Platinum Sensitivity in Human Ovarian Cancer
Source: Cells. 2020 Mar 30;9(4):828. doi: 10.3390/cells9040828 (PMC7226826; doi:10.3390/cells9040828)
Supplement: Supplementary file 1 [file cells-09-00828-s001.zip › Supplementary Table 1.xlsx]

## Sheet: Sheet 1
Ill_ID	ExprIn_PEA1_siNeg	ExprIn_PEA1_siTRAP1	Chr	Band	Loc	Symbol	Name	EntrezID	logFC	FC	t	P.Value	adj.P.Val
ILMN_1661861	6.39298	8.08393	5	5q31.1	132073791	CSF2	colony stimulating factor 2	1437	1.68733	3.22061	12.3998	9.46935e-06	0.0572717
ILMN_2065773	7.0338	8.30028	15	15q13.3	c(4856196, 32641612)	SCG5	secretogranin V	6447	1.26103	2.39668	10.3067	2.9772e-05	0.0690751
ILMN_1758164	5.76754	6.99426	8	8p21.2	-23841920	STC1	stanniocalcin 1	6781	1.20261	2.30155	9.82799	3.98465e-05	0.0690751
ILMN_1709674	5.46862	6.64728	5	5q35.3	-180300689	GFPT2	glutamine-fructose-6-phosphate transaminase 2	9945	1.18137	2.26791	16.2298	1.74085e-06	0.0300088
ILMN_1768534	8.17892	9.33509	3	3p26.1	4979411	BHLHE40	basic helix-loop-helix family member e40	8553	1.15928	2.23345	14.9818	2.88744e-06	0.0331825
ILMN_1671142	4.40556	5.55154	14	14q32.11	c(-91232531, -91232531)	GPR68	G protein-coupled receptor 68	8111	1.12996	2.18853	7.5697	0.000191384	0.0942593
ILMN_2128795	7.59439	8.63573	3	3p14.1	-66378796	LRIG1	leucine rich repeats and immunoglobulin like domains 1	26018	1.05084	2.07174	9.46288	5.01985e-05	0.0690751
ILMN_1707727	6.63177	7.69351	19	19p13.2	8364126	ANGPTL4	angiopoietin like 4	51129	1.03873	2.05441	5.7589	0.000915825	0.138482
ILMN_1793474	9.15565	10.1471	7	7q36.3	155297771	INSIG1	insulin induced gene 1	3638	1.00712	2.00989	10.1395	3.29162e-05	0.0690751
ILMN_1656057	10.0394	11.0459	10	10q22.2	73911100	PLAU	plasminogen activator, urokinase	5328	1.00588	2.00817	11.4447	1.55935e-05	0.0653364
ILMN_1792455	4.94548	5.87454	3	3p21.31	-45224463	TMEM158	transmembrane protein 158 (gene/pseudogene)	25907	0.952783	1.9356	6.03182	0.00070756	0.122007
ILMN_1689037	6.42711	7.39264	18	18q21.1	49562030	LIPG	lipase G, endothelial type	9388	0.93764	1.91539	5.81768	0.000865682	0.135046
ILMN_1675956	4.795	5.70765	1	1q42.3	c(-235826322, -235661030, -235661030)	LYST	lysosomal trafficking regulator	1130	0.909403	1.87827	6.08074	0.000676198	0.119968
ILMN_1679754	4.7438	5.62904	5	5q33.3	159916732	ADRA1B	adrenoceptor alpha 1B	147	0.909392	1.87825	4.50254	0.00339219	0.213801
ILMN_2336609	7.36752	8.28731	11	11q14.1	c(-85694220, -85694220, -85694220, -85694220)	SYTL2	synaptotagmin like 2	54843	0.897345	1.86263	7.94442	0.000143802	0.0885307
ILMN_1794501	7.59776	8.50015	16	16q22.1	c(69106225, 69105563, 69107539)	HAS3	hyaluronan synthase 3	3038	0.889552	1.8526	9.36713	5.34019e-05	0.0690751
ILMN_1702691	5.46728	6.35574	6	6q23.3	137867187	TNFAIP3	TNF alpha induced protein 3	7128	0.872668	1.83105	8.33607	0.00010793	0.0791701
ILMN_2063168	6.71386	7.59205	2	2q13	-110083869	MALL	mal, T-cell differentiation protein like	7851	0.866692	1.82348	8.78257	7.88876e-05	0.0690751
ILMN_1743714	7.86195	8.71667	22	22q13.1	-37490361	CARD10	caspase recruitment domain family member 10	29775	0.847893	1.79987	7.07938	0.000283269	0.107829
ILMN_2357134	6.73494	7.5775	17	17q25.1	c(76382976, 76384608, 76385207)	SPHK1	sphingosine kinase 1	8877	0.840872	1.79113	4.42814	0.00369085	0.218288
ILMN_1703852	5.8183	6.66493	13	13q33.3	-106489730	EFNB2	ephrin B2	1948	0.84079	1.79103	5.39475	0.00131029	0.15795
ILMN_2184373	7.02559	7.84052	4	4q13.3	c(73740505, 73740505)	CXCL8	C-X-C motif chemokine ligand 8	3576	0.826297	1.77313	2.73939	0.0312751	0.428904
ILMN_1737561	6.42552	7.25621	13	13q13.1	c(-32432487, -32432487, -32516892)	N4BP2L2	NEDD4 binding protein 2 like 2	10443	0.823845	1.77012	9.22373	5.86478e-05	0.0690751
ILMN_2344182	4.56415	5.38768	13	13q32.3	-100603632	TMTC4	transmembrane and tetratricopeptide repeat containing 4	84899	0.822557	1.76854	6.86815	0.000337674	0.110058
ILMN_1712708	6.69601	7.53455	17	17q25.1	-75874163	TRIM47	tripartite motif containing 47	91107	0.818556	1.76364	4.65849	0.0028497	0.197283
ILMN_1752965	7.14816	7.95074	15	15q13.3	c(32718003, 4932597)	GREM1	gremlin 1, DAN family BMP antagonist	26585	0.802251	1.74382	9.30266	5.56911e-05	0.0690751
ILMN_2381697	7.56769	8.36498	5	5q31.1	c(-132192610, -132192610)	P4HA2	prolyl 4-hydroxylase subunit alpha 2	8974	0.799474	1.74047	10.3188	2.95583e-05	0.0690751
ILMN_2374340	7.86885	8.6554	19	19q13.31	c(-43648570, -43646094, -43648566)	PLAUR	plasminogen activator, urokinase receptor	5329	0.798074	1.73878	5.55226	0.00111997	0.150808
ILMN_1778064	5.63323	6.4289	12	12q23.3	108515273	FICD	FIC domain containing	11153	0.796946	1.73742	8.19127	0.000119847	0.0810169
ILMN_2388800	6.35152	7.14999	1	1p32.2	-56494746	PLPP3	phospholipid phosphatase 3	8613	0.793536	1.73332	9.96417	3.66292e-05	0.0690751
ILMN_2098446	7.41648	8.22816	18	18q21.32	59899959	PMAIP1	phorbol-12-myristate-13-acetate-induced protein 1	5366	0.787266	1.7258	6.01855	0.000716347	0.122261
ILMN_1751079	7.76924	8.53994	6	6p21.32	c(-32845208, -4150073, -4257407, -4088778, -4264561, -4144277, -4039496, -4244460, -32845208, -4150073, -4257407, -4244460, -4039496, -4088778, -4264561, -4144277)	TAP1	transporter 1, ATP binding cassette subfamily B member	6890	0.780199	1.71737	6.61371	0.000419661	0.110058
ILMN_1704353	4.60451	5.37529	1	1p13.1	c(-116574397, -116574397)	IGSF3	immunoglobulin superfamily member 3	3321	0.779101	1.71606	9.68435	4.35964e-05	0.0690751
ILMN_1668052	5.05494	5.84864	20	20p11.21	c(-22581003, -22581003)	FOXA2	forkhead box A2	3170	0.774636	1.71076	3.71617	0.00862985	0.281133
ILMN_1812926	6.24612	7.01869	4	4q21.21	c(-79977507, -79901616, -79901616)	ANTXR2	anthrax toxin receptor 2	118429	0.760236	1.69377	7.54713	0.00019478	0.0945808
ILMN_1814797	5.4844	6.21977	1	1q42.2	c(233904711, 234214210)	SLC35F3	solute carrier family 35 member F3	148641	0.75628	1.68913	5.59997	0.00106863	0.149158
ILMN_1685854	5.90695	6.60291	5	5q31.3	140125935	IGIP	IgA inducing protein	492311	0.747823	1.67926	3.19462	0.0168785	0.354542
ILMN_3310326	4.91618	5.62017	X	Xp11.3	-45746156	MIR221	microRNA 221	407006	0.743302	1.674	3.3892	0.0130795	0.324684
ILMN_1712545	5.913	6.62614	1	1q21.3	-153547332	S100A3	S100 calcium binding protein A3	6274	0.742373	1.67293	3.37442	0.0133328	0.327394
ILMN_1661599	9.41027	10.1348	10	10q22.1	72273918	DDIT4	DNA damage inducible transcript 4	54541	0.740871	1.67119	6.16463	0.000626008	0.119885
ILMN_1745079	6.71183	7.43986	4	4q31.3	c(153257358, 153152341, 153204413, 153153117, 153204413, 153204413, 153257358)	TRIM2	tripartite motif containing 2	23321	0.737715	1.66753	9.08414	6.43284e-05	0.0690751
ILMN_1765796	5.57341	6.29293	12	12p13.31	6914449	ENO2	enolase 2	2026	0.737431	1.6672	4.11602	0.00530569	0.240683
ILMN_1720998	7.50037	8.2204	15	15q22.2	c(-63323530, -63321377)	CA12	carbonic anhydrase 12	771	0.733167	1.66228	6.57472	0.000434125	0.110058
ILMN_1682636	7.69424	8.44596	4	4q13.3	-74097036	CXCL2	C-X-C motif chemokine ligand 2	2920	0.730057	1.6587	5.07388	0.00182184	0.176929
ILMN_1775235	4.90878	5.60949	2	2q11.2	c(-99547253, -99547253)	AFF3	AF4/FMR2 family member 3	3899	0.720508	1.64776	6.0246	0.000712324	0.122179
ILMN_1756814	4.66917	5.37622	10	10q26.2	c(127987279, 127907060, 127998125, 128047548)	PTPRE	protein tyrosine phosphatase, receptor type E	5791	0.720096	1.64729	6.18689	0.000613407	0.119885
ILMN_1781626	5.07309	5.79042	12	12p13.31	7060660	C1S	complement C1s	716	0.719186	1.64625	6.65826	0.000403803	0.110058
ILMN_1744381	7.37955	8.12211	7	7q22.1	101127088	SERPINE1	serpin family E member 1	5054	0.718106	1.64502	5.30188	0.00143945	0.163784
ILMN_3237291	5.45606	6.13355	17	17q25.3	-81911938	SIRT7	sirtuin 7	51547	0.71494	1.64141	3.67028	0.00913966	0.282897
ILMN_1697220	8.51492	9.246	6	6q14.3	85449583	NT5E	5'-nucleotidase ecto	4907	0.708915	1.63457	6.2397	0.000584644	0.117187
ILMN_1693338	8.96537	9.6976	2	2p22.2	-38067602	CYP1B1	cytochrome P450 family 1 subfamily B member 1	1545	0.70691	1.6323	5.73101	0.000940754	0.139799
ILMN_2098418	5.4633	6.16103	22	22q12.2	-30285117	CASTOR1	cytosolic arginine sensor for mTORC1 subunit 1	652968	0.697098	1.62124	7.80241	0.00016004	0.0927922
ILMN_1701204	8.0604	8.76397	4	4q34.3	-176683533	VEGFC	vascular endothelial growth factor C	7424	0.696887	1.621	7.89558	0.000149164	0.0902209
ILMN_2392274	7.03353	7.73607	11	11p11.2	44565590	CD82	CD82 molecule	3732	0.695777	1.61976	4.69904	0.00272504	0.194119
ILMN_2393149	4.51244	5.22661	17	17p13.1	8039039	ALOX15B	arachidonate 15-lipoxygenase, type B	247	0.695315	1.61924	3.23571	0.0159863	0.349267
ILMN_1801307	9.2482	9.93578	3	3q26.31	c(-172505507, -172517354)	TNFSF10	TNF superfamily member 10	8743	0.683974	1.60656	6.91436	0.000324824	0.109791
ILMN_1735014	9.9734	10.6606	10	10p15.2	-3775995	KLF6	Kruppel like factor 6	1316	0.683947	1.60653	8.90753	7.24399e-05	0.0690751
ILMN_1791057	6.17672	6.83413	21	21q22.11	c(33229894, 33229894)	IFNAR2	interferon alpha and beta receptor subunit 2	3455	0.676912	1.59871	3.68837	0.00893482	0.281569
ILMN_1695418	5.01933	5.67859	1	1q22	-156525404	IQGAP3	IQ motif containing GTPase activating protein 3	128239	0.673385	1.59481	6.67569	0.000397784	0.110058
ILMN_1726809	4.62299	5.29576	12	12p12.1	-26120025	BHLHE41	basic helix-loop-helix family member e41	79365	0.669722	1.59077	7.43312	0.000213019	0.0957782
ILMN_1760718	6.92528	7.58892	7	7p13	c(44748930, 44756187, 44748565)	ZMIZ2	zinc finger MIZ-type containing 2	83637	0.668549	1.58947	8.81089	7.73707e-05	0.0690751
ILMN_2082585	5.83635	6.5068	8	8q11.21	-48917680	SNAI2	snail family transcriptional repressor 2	6591	0.667196	1.58798	7.03637	0.000293486	0.107829
ILMN_1715684	5.35095	6.00545	1	1q32.2	c(-209614872, -209614872, -209614872)	LAMB3	laminin subunit beta 3	3914	0.65878	1.57875	8.46995	9.81031e-05	0.07516
ILMN_1701114	5.78189	6.42636	1	1p22.2	-89052303	GBP1	guanylate binding protein 1	2633	0.658264	1.57818	4.90579	0.0021771	0.186569
ILMN_1781010	6.35497	7.00621	3	3p14.3	c(-56727417, -56727417, -56727417, -56727417)	ARHGEF3	Rho guanine nucleotide exchange factor 3	50650	0.657523	1.57737	7.65556	0.000179069	0.0937207
ILMN_1703955	9.19015	9.84194	8	8q24.13	c(-123497886, -123497886)	FBXO32	F-box protein 32	114907	0.656392	1.57614	6.80753	0.000355416	0.110058
ILMN_1677607	8.85024	9.51866	11	11q23.3-q24.1	c(121292678, 121292867)	SC5D	sterol-C5-desaturase	6309	0.655807	1.5755	7.17733	0.000261477	0.106606
ILMN_1772131	6.13951	6.8195	2	2q11.2	c(101998961, 101991843, 101991843)	IL1R2	interleukin 1 receptor type 2	7850	0.654385	1.57394	3.98614	0.00619738	0.250353
ILMN_1756417	5.63245	6.26762	4	4q35.1	185396685	ANKRD37	ankyrin repeat domain 37	353322	0.648215	1.56723	5.66994	0.000998063	0.145215
ILMN_1797728	9.00583	9.65715	5	5p12	c(-43287469, -43287469, -43287469)	HMGCS1	3-hydroxy-3-methylglutaryl-CoA synthase 1	3157	0.64763	1.56659	6.71221	0.0003855	0.110058
ILMN_1663976	4.49324	5.12623	5	5q31.1	132257657	PDLIM4	PDZ and LIM domain 4	8572	0.64493	1.56366	5.97364	0.000747023	0.123819
ILMN_2328666	8.37387	9.01104	6	6p23	c(14117633, 14117255)	CD83	CD83 molecule	9308	0.637985	1.55615	5.15773	0.00166931	0.171889
ILMN_2368773	7.54169	8.17715	7	7q31.31	-121348850	FAM3C	family with sequence similarity 3 member C	10447	0.6376	1.55574	8.81733	7.70302e-05	0.0690751
ILMN_2086105	6.44478	7.10399	5	5q31.3	c(-142310426, -142310426)	SPRY4	sprouty RTK signaling antagonist 4	81848	0.636669	1.55474	5.52337	0.00115241	0.150808
ILMN_1736704	5.42874	6.06262	11	11q23.1	c(111927143, 111937202, 111977308)	DIXDC1	DIX domain containing 1	85458	0.634856	1.55278	6.57741	0.000433111	0.110058
ILMN_1654392	6.03567	6.66389	14	14q12	c(24429285, 24429934)	KHNYN	KH and NYN domain containing	23351	0.634186	1.55206	6.07697	0.000678555	0.119968
ILMN_1683405	4.81347	5.42726	17	17q12	c(36937474, 1173836)	LHX1	LIM homeobox 1	3975	0.634074	1.55194	4.81208	0.00240849	0.192063
ILMN_1801504	6.23728	6.86731	21	21q22.12	c(-34787800, -34787800, -34821276)	RUNX1	runt related transcription factor 1	861	0.633146	1.55094	7.36849	0.000224219	0.0991048
ILMN_3276656	4.67746	5.28737	16	16p13.3	2682493	KCTD5	potassium channel tetramerization domain containing 5	54442	0.62989	1.54745	2.85454	0.026691	0.411417
ILMN_1779071	6.7162	7.34653	11	11q24.2	c(-125445744, -125488199)	FEZ1	fasciculation and elongation protein zeta 1	9638	0.628458	1.54591	8.69522	8.37851e-05	0.0690751
ILMN_1763852	4.85995	5.46196	12	12q24.11	109139396	ACACB	acetyl-CoA carboxylase beta	32	0.627684	1.54508	3.40899	0.0127487	0.319887
ILMN_1796316	5.38018	6.01064	20	20q13.12	46008907	MMP9	matrix metallopeptidase 9	4318	0.627638	1.54503	4.62644	0.00295275	0.199
ILMN_2181191	10.8077	11.4329	12	12p13.31	c(6867528, 6868113, 6867419)	TPI1	triosephosphate isomerase 1	7167	0.626911	1.54425	6.40589	0.000503639	0.113192
ILMN_1761968	8.16708	8.77851	19	19q13.2	-38251236	PPP1R14A	protein phosphatase 1 regulatory inhibitor subunit 14A	94274	0.625513	1.54276	3.79236	0.00785112	0.270405
ILMN_1771652	6.68569	7.29427	22	22q13.1	-38084888	BAIAP2L2	BAI1 associated protein 2 like 2	80115	0.620844	1.53777	5.75152	0.000922347	0.13886
ILMN_1784300	7.25813	7.88477	2	2q35	c(-219249710, -219249710)	TUBA4A	tubulin alpha 4a	7277	0.62023	1.53712	6.82583	0.000349952	0.110058
ILMN_1725485	7.56051	8.18099	6	6q25.2	-153010896	RGS17	regulator of G protein signaling 17	26575	0.619655	1.53651	5.31296	0.00142331	0.163411
ILMN_1799198	7.89003	8.51277	14	14q32.12	c(94026377, 1140939)	OTUB2	OTU deubiquitinase, ubiquitin aldehyde binding 2	78990	0.61795	1.53469	6.632	0.000413066	0.110058
ILMN_1659960	6.45483	7.05574	19	19q13.33	c(-49889655, -49889655)	IL4I1	interleukin 4 induced 1	259307	0.608931	1.52513	6.60101	0.000424314	0.110058
ILMN_1712583	6.06313	6.68054	16	16p13.3	715172	METRN	meteorin, glial cell differentiation regulator	79006	0.608583	1.52476	5.29429	0.00145062	0.163917
ILMN_3242448	6.01749	6.6394	X	Xp11.22	c(-52063346, 52190621)	SNORA11D	small nucleolar RNA, H/ACA box 11D	100124541	0.607308	1.52341	6.36964	0.00052016	0.113192
ILMN_1657868	4.89093	5.47508	12	12q24.23-q24.31	120302320	SIRT4	sirtuin 4	23409	0.607197	1.5233	5.01601	0.00193622	0.18254
ILMN_1837428	5.60122	6.20795	18	18q21.2	54828476	RAB27B	RAB27B, member RAS oncogene family	5874	0.606712	1.52278	6.12344	0.000650101	0.119885
ILMN_1792389	6.51381	7.11922	18	18q21.1	c(46334223, 46334223)	RNF165	ring finger protein 165	494470	0.605628	1.52164	7.03425	0.000293999	0.107829
ILMN_2414302	4.50955	5.11753	17	17q25.1	c(-74862496, -74862496)	FDXR	ferredoxin reductase	2232	0.605329	1.52133	4.72911	0.0026365	0.19225
ILMN_1674908	8.29348	8.89071	17	17q21.32	-48591256	HOXB5	homeobox B5	3215	0.604044	1.51997	7.06517	0.000286598	0.107829
ILMN_1727134	6.97758	7.58041	12	12p11.22	27780253	KLHL42	kelch like family member 42	57542	0.603063	1.51894	5.6145	0.00105353	0.148157
ILMN_1718766	7.25227	7.84442	16	16q13	56657942	MT1F	metallothionein 1F	4494	0.602881	1.51875	2.5705	0.0395652	0.466749
ILMN_2115218	5.74945	6.33484	13	13q34	c(-110892691, -110878539)	ANKRD10	ankyrin repeat domain 10	55608	0.601674	1.51748	5.11399	0.00174701	0.17403
ILMN_1699623	5.30936	5.89105	15	15q22.2	59438172	FAM81A	family with sequence similarity 81 member A	145773	0.601136	1.51691	5.7763	0.000900644	0.138003
ILMN_1793859	9.04207	9.62166	12	12q24.12	111766886	ALDH2	aldehyde dehydrogenase 2 family (mitochondrial)	217	0.600966	1.51673	5.28416	0.0014657	0.164063
ILMN_1805466	7.44685	8.06049	17	17q24.3	72121019	SOX9	SRY-box 9	6662	0.59993	1.51564	4.8701	0.00226216	0.187319
ILMN_1810191	4.61887	5.23367	19	19q13.33	-48047842	PLA2G4C	phospholipase A2 group IVC	8605	0.598722	1.51437	5.54597	0.00112695	0.150808
ILMN_1713752	6.33069	6.93897	20	20q13.12	c(-44497439, -44496220)	SERINC3	serine incorporator 3	10955	0.597989	1.51361	3.94708	0.00649699	0.254535
ILMN_2376108	7.00824	7.59507	6	6p21.32	c(4048448, 4253412, 32854160, 4159025, 4266359, 4097730, 4273513, 4153229)	PSMB9	proteasome subunit beta 9	5698	0.596757	1.51231	4.6971	0.00273086	0.194119
ILMN_1805990	5.1024	5.71214	6	6p21.31	-33572545	BAK1	BCL2 antagonist/killer 1	578	0.596639	1.51219	4.96006	0.00205454	0.183084
ILMN_2376723	7.01456	7.59427	9	9p21.3	-22002902	CDKN2B	cyclin dependent kinase inhibitor 2B	1030	0.595772	1.51128	6.1035	0.000662143	0.119885
ILMN_1651343	7.53034	8.09377	15	15q23	-68301703	ITGA11	integrin subunit alpha 11	22801	0.591646	1.50696	3.9581	0.00641091	0.25298
ILMN_1682661	4.36564	4.96334	4	4q21.21	81030964	BMP3	bone morphogenetic protein 3	651	0.59105	1.50634	7.52122	0.000198763	0.0951744
ILMN_1674650	5.35337	5.94385	9	9q21.13	c(-75060576, -75061199)	NMRK1	nicotinamide riboside kinase 1	54981	0.590198	1.50545	5.40077	0.00130238	0.157546
ILMN_1795300	5.70044	6.30339	5	5q32	149581571	ARHGEF37	Rho guanine nucleotide exchange factor 37	389337	0.588707	1.5039	4.4973	0.00341231	0.214677
ILMN_1660718	4.84037	5.45137	9	9q22.33	-98288081	GABBR2	gamma-aminobutyric acid type B receptor subunit 2	9568	0.588482	1.50366	5.12448	0.001728	0.173393
ILMN_1688480	10.8175	11.3989	11	11q13.3	69641104	CCND1	cyclin D1	595	0.584584	1.49961	6.03486	0.000705566	0.122007
ILMN_1726842	7.04243	7.63632	1	1p31.1	c(74733177, 74733155, 74733151)	TYW3	tRNA-yW synthesizing protein 3 homolog	127253	0.584254	1.49926	6.16451	0.000626075	0.119885
ILMN_2336781	10.8095	11.3859	6	6q25.3	c(-159679063, -159679063, -159690921, -159679063, -159679063)	SOD2	superoxide dismutase 2	6648	0.58286	1.49782	6.53782	0.000448334	0.110551
ILMN_2352090	8.76335	9.33877	17	17q25.1	c(74433696, 74431527)	GPRC5C	G protein-coupled receptor class C group 5 member C	55890	0.582303	1.49724	6.71185	0.000385619	0.110058
ILMN_2393046	7.56743	8.14265	13	13q13.3	39038310	NHLRC3	NHL repeat containing 3	387921	0.581092	1.49598	7.73641	0.000168291	0.0927922
ILMN_1676563	8.53283	9.10071	10	10q26.13	122461524	HTRA1	HtrA serine peptidase 1	5654	0.580562	1.49543	5.7637	0.00091161	0.138482
ILMN_2349831	5.86664	6.45929	14	14q32.13	c(-95086227, -95086227, -95086227, -95086227)	DICER1	dicer 1, ribonuclease III	23405	0.579254	1.49408	5.03671	0.00189441	0.180919
ILMN_1713846	6.92034	7.48229	12	12q14.1-q14.2	-62643983	PPM1H	protein phosphatase, Mg2+/Mn2+ dependent 1H	57460	0.578878	1.49369	4.95866	0.00205762	0.183084
ILMN_1701958	5.01688	5.58128	3	3q29	c(-197042559, -197042559, -197042559)	DLG1	discs large MAGUK scaffold protein 1	1739	0.57831	1.4931	5.96837	0.000750721	0.123837
ILMN_1811588	4.70962	5.29743	15	15q24.1	c(73994672, 73994672, 73994672)	PML	promyelocytic leukemia	5371	0.575435	1.49013	5.27503	0.00147942	0.16453
ILMN_1652631	5.94252	6.52133	9	9p13.3	c(36136535, 36136784)	GLIPR2	GLI pathogenesis related 2	152007	0.574923	1.4896	5.65682	0.00101089	0.145215
ILMN_1656386	6.71156	7.29381	4	4q26	-118722822	SEC24D	SEC24 homolog D, COPII coat complex component	9871	0.572796	1.4874	5.34533	0.00137732	0.162618
ILMN_1701998	7.14932	7.697	4	4p16.1	-7758712	AFAP1	actin filament associated protein 1	60312	0.572758	1.48736	3.30972	0.0145057	0.337872
ILMN_2326512	6.20204	6.78032	11	11q22.3	-105025509	CASP1	caspase 1	834	0.571639	1.48621	6.8723	0.000336498	0.110058
ILMN_2317923	7.53947	8.106	11	11q12.2	60924440	TMEM132A	transmembrane protein 132A	54972	0.570843	1.48539	4.15505	0.00506622	0.236501
ILMN_2189371	6.31964	6.88479	1	1p13.3	c(107139917, 107148068, 107140591)	NTNG1	netrin G1	22854	0.570606	1.48515	5.83881	0.000848418	0.13455
ILMN_1678329	4.85039	5.43792	7	7p22.1	-5306791	TNRC18	trinucleotide repeat containing 18	84629	0.568741	1.48323	3.84048	0.00739932	0.264165
ILMN_2219767	6.08637	6.64888	2	2p24.3	15940437	MYCN	MYCN proto-oncogene, bHLH transcription factor	4613	0.567128	1.48157	7.26934	0.000242729	0.104604
ILMN_3244117	4.7605	5.30599	20	20q13.33	c(-63639704, -63639704)	STMN3	stathmin 3	50861	0.566441	1.48087	2.53379	0.041656	0.472567
ILMN_2190486	5.28401	5.8339	22	22q11.21	c(-18773688, 69141)	GGT3P	gamma-glutamyltransferase 3 pseudogene	2679	0.566256	1.48068	5.49329	0.00118732	0.150808
ILMN_1803429	11.2846	11.8476	11	11p13	c(35138869, 35138869)	CD44	CD44 molecule (Indian blood group)	960	0.564325	1.4787	6.95807	0.00031318	0.10814
ILMN_1760792	7.03207	7.59227	7	7p15.3	c(23105733, 23105733, 23106297)	KLHL7	kelch like family member 7	55975	0.56393	1.47829	4.95736	0.00206046	0.183084
ILMN_2380237	7.15266	7.69956	17	17q25.3	c(79024069, 79022933, 79034298, 79025599)	C1QTNF1	C1q and TNF related 1	114897	0.561473	1.47578	5.53339	0.00114105	0.150808
ILMN_3234775	4.75284	5.30557	4	4p11	48341595	SLAIN2	SLAIN motif family member 2	57606	0.560715	1.475	6.10018	0.000664173	0.119885
ILMN_1771403	5.85472	6.41281	5	5q33.3	c(-160075877, -160091339)	PWWP2A	PWWP domain containing 2A	114825	0.559661	1.47392	7.07151	0.000285107	0.107829
ILMN_2050911	6.63688	7.18404	5	5q31.1	132294451	SLC22A4	solute carrier family 22 member 4	6583	0.557064	1.47127	4.09704	0.00542667	0.241095
ILMN_1789676	4.38485	4.93401	2	2q33.1	NA	AOX2P	aldehyde oxidase 2 pseudogene	344454	0.557052	1.47126	5.32338	0.00140832	0.162931
ILMN_1743104	7.71873	8.26975	11	11q13.2	-66664993	RBM4B	RNA binding motif protein 4B	83759	0.556899	1.4711	6.72087	0.000382648	0.110058
ILMN_1672589	8.30594	8.85857	15	15q26.1	c(90184919, 90191956, 90201329)	SEMA4B	semaphorin 4B	10509	0.556807	1.47101	6.80473	0.000356262	0.110058
ILMN_2234697	5.36414	5.92356	X	c("Xq22.1", "Xq22")	-103062652	BEX1	brain expressed X-linked 1	55859	0.556062	1.47025	6.92915	0.00032083	0.109514
ILMN_2261379	6.02811	6.63013	1	1q32.1	c(206205428, 206205428)	SRGAP2	SLIT-ROBO Rho GTPase activating protein 2	23380	0.555959	1.47015	2.78918	0.029198	0.419289
ILMN_1682727	6.3487	6.9234	7	7p15.2-p15.1	-27830573	JAZF1	JAZF zinc finger 1	221895	0.553653	1.4678	4.65508	0.00286048	0.197283
ILMN_2215119	5.14779	5.72572	6	6q25.3	c(157981855, 158017047)	SYNJ2	synaptojanin 2	8871	0.55315	1.46729	4.00228	0.006078	0.248571
ILMN_1758895	5.09774	5.65517	1	1q21.3	-150796207	CTSK	cathepsin K	1513	0.552557	1.46668	4.66967	0.0028147	0.197283
ILMN_2379520	4.81662	5.36106	16	16p13.3	-1809102	HAGH	hydroxyacylglutathione hydrolase	3029	0.552198	1.46632	5.40185	0.00130096	0.157546
ILMN_2054019	8.12025	8.64744	1	1p36.33	1013466	ISG15	ISG15 ubiquitin-like modifier	9636	0.551	1.4651	2.59135	0.0384274	0.461129
ILMN_2355033	9.84786	10.4039	7	7q34	c(-141656727, -23319)	KIAA1147	KIAA1147	57189	0.548298	1.46236	6.61535	0.000419066	0.110058
ILMN_1758128	4.47966	5.02738	17	17q25.1	-76527347	CYGB	cytoglobin	114757	0.546313	1.46035	5.69325	0.00097574	0.143759
ILMN_1760849	9.26652	9.81942	16	16q12.1	-47081519	NETO2	neuropilin and tolloid like 2	81831	0.545611	1.45964	6.21088	0.000600146	0.118912
ILMN_1727200	7.78124	8.32532	20	20q13.33	62642444	SLCO4A1	solute carrier organic anion transporter family member 4A1	28231	0.545439	1.45946	4.73647	0.00261534	0.19225
ILMN_1683231	5.61586	6.12074	22	22q13.1	39994948	FAM83F	family with sequence similarity 83 member F	113828	0.545122	1.45914	2.73218	0.0315888	0.430339
ILMN_1813704	4.49582	5.04488	15	15q25.1	80779342	CEMIP	cell migration inducing hyaluronan binding protein	57214	0.544995	1.45902	4.97618	0.00201965	0.183084
ILMN_2362034	4.75655	5.30771	12	12p11.21	c(32106806, 32106806)	BICD1	BICD cargo adaptor 1	636	0.544534	1.45855	3.88491	0.00700751	0.259496
ILMN_1801302	4.38824	4.93364	19	19q13.11	c(35030687, 35031367, 35030687)	SCN1B	sodium voltage-gated channel beta subunit 1	6324	0.543411	1.45741	6.32912	0.000539363	0.1132
ILMN_1788251	5.49821	6.02174	16	16p13.13	11668432	SNN	stannin	8303	0.543299	1.4573	4.83827	0.00234116	0.190437
ILMN_1713505	9.31418	9.86251	18	18q11.2	-23531498	NPC1	NPC intracellular cholesterol transporter 1	4864	0.543166	1.45717	6.45316	0.000482978	0.112526
ILMN_1806023	7.69115	8.23765	1	1p32.1	-58780790	JUN	Jun proto-oncogene, AP-1 transcription factor subunit	3725	0.542692	1.45669	4.40675	0.00378203	0.219141
ILMN_1806607	5.63052	6.18768	1	1p36.11	26863141	SFN	stratifin	2810	0.540885	1.45487	3.47546	0.0117024	0.309013
ILMN_2320349	5.69607	6.2549	11	11q23.3	c(-117285685, -117285685)	BACE1	beta-secretase 1	23621	0.539655	1.45362	4.41732	0.00373665	0.218288
ILMN_1710209	5.79241	6.31896	2	2q32.2	190408354	MFSD6	major facilitator superfamily domain containing 6	54842	0.53957	1.45354	5.45243	0.00123666	0.153917
ILMN_2347622	4.75537	5.30122	8	8q13.1	66127042	TRIM55	tripartite motif containing 55	84675	0.538555	1.45252	3.58157	0.0102211	0.292499
ILMN_1795181	4.96517	5.50335	4	4q32.3	-168216290	DDX60	DExD/H-box helicase 60	55601	0.53788	1.45184	3.43564	0.0123175	0.315472
ILMN_2120273	7.96232	8.50251	X	Xp22.2	-15825805	AP1S2	adaptor related protein complex 1 sigma 2 subunit	8905	0.537663	1.45162	6.10914	0.000658711	0.119885
ILMN_1664543	5.19654	5.72556	10	10q23.31	c(89327818, 89332478)	IFIT3	interferon induced protein with tetratricopeptide repeats 3	3437	0.537169	1.45112	3.57968	0.0102457	0.292894
ILMN_1657515	7.41671	7.94578	14	14q32.11	c(-90868121, -90868121, -90893974)	RPS6KA5	ribosomal protein S6 kinase A5	9252	0.534381	1.44832	5.99526	0.000732073	0.123117
ILMN_1748883	5.20044	5.72933	19	19p13.2	c(-10566461, -10566461)	CDKN2D	cyclin dependent kinase inhibitor 2D	1032	0.533982	1.44792	4.16424	0.00501165	0.236039
ILMN_1786697	4.43371	4.97725	14	14q22.1	c(-50975262, -50996066)	TRIM9	tripartite motif containing 9	114088	0.533631	1.44757	6.3895	0.000511034	0.113192
ILMN_2398711	5.04577	5.56101	19	19q13.2	c(-38878554, -38878554, -38878554)	SIRT2	sirtuin 2	22933	0.532848	1.44678	3.9376	0.00657212	0.254878
ILMN_1674282	5.03136	5.53774	6	6p21.31	c(35342557, 35342557)	PPARD	peroxisome proliferator activated receptor delta	5467	0.53279	1.44672	4.23503	0.00461211	0.232658
ILMN_1683179	6.56889	7.07064	16	16q22.1	-66921678	RRAD	RRAD, Ras related glycolysis inhibitor and calcium channel regulator	6236	0.532151	1.44608	3.45015	0.0120893	0.31385
ILMN_1699651	10.4272	10.9647	7	7p15.3	22727141	IL6	interleukin 6	3569	0.530367	1.4443	6.44217	0.000487697	0.112845
ILMN_1734290	4.89147	5.40668	2	2p23.3	c(26970370, 27014753)	MAPRE3	microtubule associated protein RP/EB family member 3	22924	0.529783	1.44371	5.28928	0.00145805	0.163917
ILMN_1686697	4.72237	5.25236	5	5q32	148383934	FBXO38	F-box protein 38	81545	0.527957	1.44189	5.1471	0.00168783	0.171889
ILMN_1781060	4.45522	4.97192	3	3p25.2	c(12004359, 12004359)	SYN2	synapsin II	6854	0.527162	1.44109	5.96304	0.00075448	0.123864
ILMN_1797875	7.57231	8.10184	13	13q12.3	c(30735507, 30713477)	ALOX5AP	arachidonate 5-lipoxygenase activating protein	241	0.526794	1.44072	5.66445	0.00100341	0.145215
ILMN_2273331	5.10847	5.63533	17	17q24.1	c(-65635539, -65635539, -65635539)	CEP112	centrosomal protein 112	201134	0.526648	1.44058	6.33863	0.000534783	0.1132
ILMN_1661440	4.65898	5.21577	1	1q42.13	c(227563518, 227563518)	ZNF678	zinc finger protein 678	339500	0.526343	1.44027	3.64722	0.00940814	0.286533
ILMN_1675671	5.25993	5.77493	21	21q22.3	c(-44226826, 5022492, -44222994, 5022492)	ICOSLG	inducible T-cell costimulator ligand	23308	0.526062	1.43999	6.11751	0.000653658	0.119885
ILMN_1684620	5.31098	5.82946	20	20q11.22	c(35615883, 35615883)	SPAG4	sperm associated antigen 4	6676	0.52583	1.43976	3.79594	0.00781649	0.270021
ILMN_2344216	8.09275	8.61733	12	12q24.33	c(-130798397, -130789600)	STX2	syntaxin 2	2054	0.525795	1.43973	5.12331	0.00173011	0.173393
ILMN_1793476	6.56508	7.05861	11	11p15.4	-6318945	CAVIN3	caveolae associated protein 3	112464	0.5253	1.43923	2.46589	0.0458323	0.488142
ILMN_1717477	7.39656	7.94392	8	8p22	c(-18527302, -18527302)	PSD3	pleckstrin and Sec7 domain containing 3	23362	0.52528	1.43921	4.43204	0.00367447	0.218288
ILMN_1713751	9.05132	9.56581	5	5q33.3	-157477303	ADAM19	ADAM metallopeptidase domain 19	8728	0.525187	1.43912	4.57897	0.00311314	0.203414
ILMN_1652412	5.23707	5.77253	16	16q12.1	47461298	PHKB	phosphorylase kinase regulatory subunit beta	5257	0.523138	1.43708	3.90843	0.00680934	0.256495
ILMN_2388585	6.4804	7.01008	6	6q22.1	-117560269	GOPC	golgi associated PDZ and coiled-coil motif containing	57120	0.522198	1.43614	4.80575	0.0024251	0.192063
ILMN_1705442	9.85752	10.3772	16	16q22.1	c(66604031, 66604730, 66604663, 66604324)	CMTM3	CKLF like MARVEL transmembrane domain containing 3	123920	0.522066	1.43601	6.95991	0.0003127	0.10814
ILMN_1793770	9.47792	10.0146	7	7q36.3	c(157337016, 157337015)	DNAJB6	DnaJ heat shock protein family (Hsp40) member B6	10049	0.521902	1.43585	5.53424	0.00114008	0.150808
ILMN_1671554	8.48114	8.99885	2	2p25.1	c(11746584, 11724314, 11677543, 11748532)	LPIN1	lipin 1	23175	0.521574	1.43552	6.7487	0.000373653	0.110058
ILMN_1759097	8.89014	9.41523	1	1q21.3	151059674	MLLT11	MLLT11, transcription factor 7 cofactor	10962	0.520745	1.4347	6.26693	0.000570413	0.116003
ILMN_2349138	7.18164	7.70675	1	1q21.3	-151050970	CDC42SE1	CDC42 small effector 1	56882	0.51993	1.43389	4.70706	0.0027011	0.194119
ILMN_2209180	7.68512	8.2129	18	18q12.2	c(-35989823, -36024888)	RPRD1A	regulation of nuclear pre-mRNA domain containing 1A	55197	0.519782	1.43374	5.10653	0.00176066	0.17403
ILMN_1771260	4.96614	5.50517	12	12q24.31	122203680	B3GNT4	UDP-GlcNAc:betaGal beta-1,3-N-acetylglucosaminyltransferase 4	79369	0.518527	1.43249	3.93813	0.00656793	0.254878
ILMN_1677038	6.69039	7.24056	7	7q31.31	c(120989390, 120988696)	CPED1	cadherin like and PC-esterase domain containing 1	79974	0.518153	1.43212	3.44503	0.0121694	0.313925
ILMN_2218780	6.54369	7.08741	8	8q22.1	c(93916946, 93916933, 93917050, 93916854)	PDP1	pyruvate dehyrogenase phosphatase catalytic subunit 1	54704	0.51793	1.4319	4.18173	0.00490945	0.235081
ILMN_1680018	6.33352	6.8325	21	21q22.3	-41739368	RIPK4	receptor interacting serine/threonine kinase 4	54101	0.517803	1.43177	4.86865	0.00226569	0.187319
ILMN_1659761	6.52938	7.03931	16	16p13.13-p13.12	11976733	SNX29	sorting nexin 29	92017	0.51687	1.43085	5.29506	0.00144948	0.163917
ILMN_1803788	6.6243	7.12245	14	14q22.3	c(55129216, 55136982)	LGALS3	galectin 3	3958	0.515257	1.42925	5.03007	0.00190772	0.181186
ILMN_1718063	9.16658	9.67985	10	10q23.31	c(-89213568, -89213568)	LIPA	lipase A, lysosomal acid type	3988	0.514715	1.42871	6.9562	0.000313667	0.10814
ILMN_1805395	7.34447	7.84088	11	11q13.1	-65538558	LTBP3	latent transforming growth factor beta binding protein 3	4054	0.514326	1.42833	3.83765	0.00742512	0.264178
ILMN_1688892	6.46819	6.98544	18	18q11.2	c(23689442, 23689442, 23689442, 23873019)	LAMA3	laminin subunit alpha 3	3909	0.513949	1.42795	6.54513	0.000445479	0.110551
ILMN_2057981	6.42154	6.94573	8	8q21.13	78666046	ZC2HC1A	zinc finger C2HC-type containing 1A	51101	0.513351	1.42736	4.7344	0.00262128	0.19225
ILMN_2203896	6.11176	6.65966	18	18q21.1	c(-48919852, -48919852, -48919852)	SMAD7	SMAD family member 7	4092	0.512813	1.42683	3.11013	0.0188864	0.369291
ILMN_1791296	8.5473	9.07634	7	7p14.2	-34928880	DPY19L1	dpy-19 like C-mannosyltransferase 1	23333	0.512116	1.42614	4.75236	0.00257026	0.192063
ILMN_1797413	5.05495	5.56384	1	1p21.3	98661679	SNX7	sorting nexin 7	51375	0.51182	1.42585	6.47474	0.000473867	0.112526
ILMN_2398159	11.2798	11.7878	11	11p15.3	c(-11962995, -11962995, -11962995)	DKK3	dickkopf WNT signaling pathway inhibitor 3	27122	0.511708	1.42574	5.94913	0.000764388	0.124896
ILMN_1769083	4.43572	4.95147	6	6p12.2	-52896640	GSTA3	glutathione S-transferase alpha 3	2940	0.511632	1.42566	4.31381	0.00420852	0.225153
ILMN_2243687	8.30533	8.8209	X	Xq24	c(-120426147, -120436493)	LAMP2	lysosomal associated membrane protein 2	3920	0.510863	1.4249	6.68645	0.000394119	0.110058
ILMN_1730995	8.00859	8.53261	10	10q25.3	-114294823	AFAP1L2	actin filament associated protein 1 like 2	84632	0.51047	1.42451	4.62594	0.0029544	0.199
ILMN_1825660	5.21355	5.71616	11	11q24.2	124954120	CCDC15	coiled-coil domain containing 15	80071	0.510419	1.42446	6.05633	0.000691644	0.121041
ILMN_1653292	6.46327	6.95336	3	3p21.31	c(-48517683, -48517683)	PFKFB4	6-phosphofructo-2-kinase/fructose-2,6-biphosphatase 4	5210	0.508635	1.4227	4.70758	0.00269955	0.194119
ILMN_1651949	4.89823	5.38692	1	1q24.2	-169853075	SCYL3	SCY1 like pseudokinase 3	57147	0.507195	1.42128	3.59923	0.00999514	0.29089
ILMN_1746831	8.22109	8.72199	19	19q13.33	c(48271244, 48270098, 48270902)	ZNF114	zinc finger protein 114	163071	0.505816	1.41993	5.49126	0.00118972	0.150808
ILMN_1720976	4.57757	5.05785	4	4q25	c(-110617423, -110617423)	PITX2	paired like homeodomain 2	5308	0.505269	1.41939	4.1175	0.00529642	0.240579
ILMN_1697491	5.3443	5.84749	11	11p13-p12	c(36375984, 36400996, 36296174)	PRR5L	proline rich 5 like	79899	0.504812	1.41894	2.96459	0.0229735	0.39444
ILMN_2412294	6.35768	6.88388	15	15q21.2	c(-52120925, -52120925)	GNB5	G protein subunit beta 5	10681	0.504733	1.41886	4.58817	0.00308131	0.203414
ILMN_1732566	4.81828	5.29793	12	12q21.32	88142295	TMTC3	transmembrane and tetratricopeptide repeat containing 3	160418	0.504612	1.41874	3.34505	0.0138519	0.331842
ILMN_2349129	7.1858	7.68595	11	11q13.2	66480012	DPP3	dipeptidyl peptidase 3	10072	0.504542	1.41867	6.52558	0.000453166	0.110804
ILMN_1660436	9.57276	10.0851	6	6p21.33	c(3304987, 3075513, 3083566, 3160359, 31827734)	HSPA1B	heat shock protein family A (Hsp70) member 1B	3304	0.503962	1.4181	4.94769	0.00208178	0.184225
ILMN_2089329	8.22895	8.72455	13	13q31.1	c(-80335976, -80335976, -80335976)	SPRY2	sprouty RTK signaling antagonist 2	10253	0.503929	1.41807	5.64256	0.00102504	0.14603
ILMN_3243156	6.46119	6.97095	14	14q32.33	c(-104937250, -104937250)	AHNAK2	AHNAK nucleoprotein 2	113146	0.50333	1.41748	6.37431	0.000517996	0.113192
ILMN_1743021	5.34781	5.84872	12	12q24.31	c(-121237691, -121237691, -121237691, -121243587)	CAMKK2	calcium/calmodulin dependent protein kinase kinase 2	10645	0.502517	1.41668	3.0483	0.0205184	0.381061
ILMN_1777301	4.57922	5.09022	3	3q11.1-q11.2	c(93980138, 93980138)	ARL13B	ADP ribosylation factor like GTPase 13B	200894	0.500096	1.41431	3.46033	0.0119321	0.311506
ILMN_2195821	7.18564	7.6819	5	5q35.1	c(173056351, 173056351)	CREBRF	CREB3 regulatory factor	153222	0.498474	1.41272	4.7201	0.0026627	0.193669
ILMN_1812976	6.16405	6.64392	12	12q24.13	-113157172	DDX54	DEAD-box helicase 54	79039	0.497114	1.41139	4.65847	0.00284977	0.197283
ILMN_1681798	5.17295	5.67886	X	Xq24	c(-119616945, -119615724)	SEPT6	septin 6	23157	0.49673	1.41101	5.05739	0.00185364	0.17889
ILMN_1745148	7.73719	8.22923	20	20q13.13	-49245900	ZNFX1	zinc finger NFX1-type containing 1	57169	0.496478	1.41077	6.1531	0.000632647	0.119885
ILMN_1682910	7.19824	7.68288	6	6p24.3	-8413066	SLC35B3	solute carrier family 35 member B3	51000	0.495459	1.40977	5.27921	0.00147312	0.16436
ILMN_1708375	8.14316	8.62793	5	5q31.1	c(-132481608, -132489112)	IRF1	interferon regulatory factor 1	3659	0.495384	1.4097	5.82602	0.000858826	0.135046
ILMN_1710284	5.85458	6.36165	3	3q29	194136141	HES1	hes family bHLH transcription factor 1	3280	0.495249	1.40956	4.73649	0.00261527	0.19225
ILMN_1725427	12.0634	12.5626	15	15q21.1	c(44711486, 34835)	B2M	beta-2-microglobulin	567	0.495238	1.40955	4.97837	0.00201496	0.183084
ILMN_1706015	5.28508	5.77553	3	3q29	194685892	FAM43A	family with sequence similarity 43 member A	131583	0.494993	1.40931	3.34383	0.013874	0.331842
ILMN_2329914	8.52997	9.02285	4	4q28.1	c(123396794, 123399489, 123398385)	SPRY1	sprouty RTK signaling antagonist 1	10252	0.493895	1.40824	6.90099	0.000328484	0.10995
ILMN_2401873	6.76353	7.27055	1	1q41	c(-221701419, -221701419)	DUSP10	dual specificity phosphatase 10	11221	0.493462	1.40782	4.00543	0.00605507	0.248222
ILMN_1807372	6.09351	6.58699	22	22q11.23	c(24432118, 24427561, 24423596)	ADORA2A	adenosine A2a receptor	135	0.491847	1.40624	4.21239	0.00473591	0.23423
ILMN_2368530	8.74213	9.21298	16	16p13.3	c(3065311, 3065641, 3065661, 3065637, 3065610, 3065783)	IL32	interleukin 32	9235	0.491832	1.40623	3.87207	0.00711832	0.262192
ILMN_1782004	5.28046	5.7414	4	4p15.33	-13540829	NKX3-2	NK3 homeobox 2	579	0.490998	1.40542	3.43249	0.0123676	0.315689
ILMN_1697377	6.55249	7.04029	2	2q11.2	c(-97504797, -97584513)	ANKRD36B	ankyrin repeat domain 36B	57730	0.490336	1.40477	3.9116	0.00678312	0.256495
ILMN_2082865	6.92378	7.41982	16	16q13	-57256096	PLLP	plasmolipin	51090	0.489226	1.40369	5.50942	0.00116846	0.150808
ILMN_1667207	4.3636	4.85898	17	17q24.1	-64778138	ARHGAP27P1	Rho GTPase activating protein 27 pseudogene 1	146880	0.489091	1.40356	4.51283	0.00335304	0.211721
ILMN_3299074	4.96182	5.46906	11	11q14.3	c(-89324353, -89324353, -89324353, -89324353, -89488852, -89324353)	NOX4	NADPH oxidase 4	50507	0.488088	1.40258	3.66546	0.00919508	0.282953
ILMN_1784706	4.89609	5.36716	X	Xq28	-151953123	GABRE	gamma-aminobutyric acid type A receptor epsilon subunit	2564	0.487999	1.4025	3.17986	0.0172119	0.357229
ILMN_2252160	5.90288	6.38768	12	12q24.31	-124911644	UBC	ubiquitin C	7316	0.485927	1.40049	3.47118	0.0117669	0.309511
ILMN_1723139	5.39554	5.85455	2	2q24.1	c(156435452, 156436387)	GPD2	glycerol-3-phosphate dehydrogenase 2	2820	0.485831	1.40039	3.20882	0.0165643	0.352608
ILMN_1741684	4.94038	5.41328	11	11p15.4	6390413	SMPD1	sphingomyelin phosphodiesterase 1	6609	0.485207	1.39979	3.16097	0.0176492	0.360487
ILMN_1685109	4.9628	5.44715	8	8p21.3	22245105	POLR3D	RNA polymerase III subunit D	661	0.485173	1.39975	3.7439	0.00833701	0.276904
ILMN_1806633	4.50709	4.9871	4	4p16.3	-3941759	FAM86EP	family with sequence similarity 86, member A pseudogene	348926	0.483628	1.39826	3.19864	0.016789	0.354263
ILMN_2230566	7.90999	8.39228	17	17q25.3	-82657066	RAB40B	RAB40B, member RAS oncogene family	10966	0.482967	1.39762	6.082	0.00067541	0.119968
ILMN_1681644	5.56635	6.04765	11	11q22.2	102317449	BIRC3	baculoviral IAP repeat containing 3	330	0.482049	1.39673	3.29075	0.0148706	0.340425
ILMN_1672295	8.32085	8.81408	1	1p34.3	37474517	ZC3H12A	zinc finger CCCH-type containing 12A	80149	0.480481	1.39521	5.22647	0.00155491	0.166766
ILMN_3245346	5.11971	5.60527	2	2p23.3	c(25042103, 25042462)	EFR3B	EFR3 homolog B	22979	0.479622	1.39438	2.44737	0.0470454	0.491812
ILMN_1738725	5.81577	6.3177	22	22q12.2	-30240446	LIF	LIF, interleukin 6 family cytokine	3976	0.479042	1.39382	3.33206	0.0140885	0.333825
ILMN_1757847	6.73301	7.20834	11	11q13.1	-65916811	C11orf68	chromosome 11 open reading frame 68	83638	0.478669	1.39346	4.97749	0.00201684	0.183084
ILMN_2390299	8.32913	8.80775	6	6p21.32	c(-4260069, -4084286, -4145581, -4252915, -32840716, -4035004, -4239968, -4139785, -4145581, -32840716, -4252915, -4084286, -4260069, -4139785, -4035004, -4239968)	PSMB8	proteasome subunit beta 8	5696	0.477442	1.39227	5.45878	0.00122884	0.153589
ILMN_1669376	8.21085	8.6788	12	12q23.2	101877326	DRAM1	DNA damage regulated autophagy modulator 1	55332	0.476953	1.3918	4.05537	0.00570306	0.244687
ILMN_1773742	6.56206	7.0174	7	c("7q31.1", "14q24.2-q24.3")	108569744	DNAJB9	DnaJ heat shock protein family (Hsp40) member B9	4189	0.475905	1.39079	3.7093	0.00870414	0.281133
ILMN_1728106	4.79394	5.30418	6	6p21.33	c(2909110, 3052853, 2823299, 2880607, 2917464, 31575566, 2831385, 2874846)	TNF	tumor necrosis factor	7124	0.475712	1.3906	3.01051	0.02159	0.385462
ILMN_1738712	7.54008	8.02143	13	13q32.1	94601849	GPR180	G protein-coupled receptor 180	160897	0.474498	1.38943	5.33852	0.00138685	0.16263
ILMN_3305849	7.42246	7.88448	1	1p34.3	-37454878	LINC01137	long intergenic non-protein coding RNA 1137	728431	0.473234	1.38822	4.73149	0.00262964	0.19225
ILMN_2099586	5.45419	5.90311	1	1p35.2	32200385	CCDC28B	coiled-coil domain containing 28B	79140	0.473043	1.38803	3.52859	0.0109333	0.299522
ILMN_1715969	8.37394	8.84368	8	8p21.2	23528794	SLC25A37	solute carrier family 25 member 37	51312	0.472718	1.38772	4.69547	0.00273577	0.194119
ILMN_1806801	4.65154	5.15251	2	2q12.1	c(102762030, 102736905)	TMEM182	transmembrane protein 182	130827	0.472505	1.38752	3.53704	0.0108162	0.298855
ILMN_1787897	10.8169	11.2552	4	4q13.3	73869391	CXCL1	C-X-C motif chemokine ligand 1	2919	0.472271	1.38729	2.52141	0.0423868	0.474823
ILMN_3251550	6.5942	7.06921	12	12q21.2	-76025446	PHLDA1	pleckstrin homology like domain family A member 1	22822	0.472071	1.3871	4.07026	0.00560255	0.244687
ILMN_1715672	4.39886	4.87003	2	2p25.1	c(10302903, 10303699, 10330162, 10368677, 10368763)	HPCAL1	hippocalcin like 1	3241	0.471435	1.38649	6.17184	0.000621893	0.119885
ILMN_3291253	4.59342	5.08184	8	8q12.1	-55449196	SBF1P1	SET binding factor 1 pseudogene 1	100133234	0.471061	1.38613	4.12949	0.00522168	0.239589
ILMN_1741265	4.42336	4.91515	2	2q35	-218990189	CRYBA2	crystallin beta A2	1412	0.470539	1.38563	2.80912	0.0284077	0.4171
ILMN_1671123	4.60665	5.06892	4	4q28.1	c(123774263, 123652784)	LINC01091	long intergenic non-protein coding RNA 1091	285419	0.470275	1.38537	4.30099	0.00427143	0.225153
ILMN_2322972	5.44003	5.89208	10	10q24.2	c(97738476, 97737120)	ZFYVE27	zinc finger FYVE-type containing 27	118813	0.469285	1.38442	3.42892	0.0124247	0.315689
ILMN_1717639	5.37273	5.85858	21	21q22.3	c(6111129, -43414518)	SIK1	salt inducible kinase 1	150094	0.46898	1.38413	4.71533	0.00267667	0.194119
ILMN_1778242	9.54424	10.031	14	14q32.11	90396982	CALM1	calmodulin 1	801	0.468143	1.38333	4.51452	0.00334666	0.211705
ILMN_1757287	8.47818	8.96008	15	15q21.2	52019213	MAPK6	mitogen-activated protein kinase 6	5597	0.467914	1.38311	3.70072	0.00879795	0.281133
ILMN_2322458	4.72274	5.19908	3	3q29	193593143	OPA1	OPA1, mitochondrial dynamin like GTPase	4976	0.467829	1.38303	4.4038	0.00379483	0.219253
ILMN_1803728	4.78683	5.27973	22	22q12.2	c(30635814, 30635814, 30635814)	SLC35E4	solute carrier family 35 member E4	339665	0.46763	1.38284	3.53463	0.0108494	0.298855
ILMN_3238797	5.79727	6.26635	1	1q32.1	c(-206186178, -206186178)	FAM72A	family with sequence similarity 72 member A	729533	0.467454	1.38267	4.07445	0.00557462	0.244517
ILMN_2226917	6.3219	6.7871	14	14q24.1	69611592	SUSD6	sushi domain containing 6	9766	0.467095	1.38232	4.37159	0.00393744	0.222195
ILMN_3249059	5.38216	5.81313	1	1p35.3	c(-28578537, -28578537)	SNHG12	small nucleolar RNA host gene 12	85028	0.466944	1.38218	2.90627	0.0248693	0.405263
ILMN_1676663	9.43164	9.92987	8	8q24.12	-118923556	TNFRSF11B	TNF receptor superfamily member 11b	4982	0.466898	1.38213	3.14743	0.0179699	0.362239
ILMN_2234956	6.2792	6.75785	1	1p31.3	c(65420651, 65420651, 65420651, 65525688, 65525688, 65525688)	LEPR	leptin receptor	3953	0.466592	1.38184	5.22114	0.00156346	0.166879
ILMN_2382505	6.0323	6.47526	11	11p15.4	c(2902281, 134494, 2899720, 131931, 2902419, 134632)	SLC22A18	solute carrier family 22 member 18	5002	0.466277	1.38154	3.1057	0.0189985	0.369693
ILMN_2102702	4.40938	4.86001	5	5q31.3	-141639301	FCHSD1	FCH and double SH3 domains 1	89848	0.465364	1.38067	4.36075	0.0039868	0.222195
ILMN_1739238	4.69779	5.17716	X	Xq28	c(-153861513, -153861513, -153861513)	L1CAM	L1 cell adhesion molecule	3897	0.465331	1.38063	4.90486	0.00217928	0.186569
ILMN_1726392	5.93881	6.40338	14	14q22.1	c(-50725828, -50727232, -50719762)	NIN	ninein	51199	0.464804	1.38013	5.58199	0.00108767	0.150596
ILMN_1695485	4.72313	5.21029	9	9q32	113112895	FAM225A	family with sequence similarity 225 member A (non-protein coding)	286333	0.464063	1.37942	3.80625	0.0077177	0.268221
ILMN_1725760	4.84455	5.28886	5	5q22.2	113513661	YTHDC2	YTH domain containing 2	64848	0.463917	1.37928	2.82626	0.0277465	0.41434
ILMN_3251145	6.11403	6.5755	11	11p15.1	c(18394388, 18396265)	LDHA	lactate dehydrogenase A	3939	0.463814	1.37918	6.26385	0.000572007	0.116003
ILMN_2396020	6.72916	7.20624	12	12q21.33	-89347824	DUSP6	dual specificity phosphatase 6	1848	0.463553	1.37893	4.63711	0.00291802	0.199
ILMN_2096719	6.4838	6.93108	10	10q26.11	119207684	GRK5	G protein-coupled receptor kinase 5	2869	0.463513	1.3789	4.05573	0.00570065	0.244687
ILMN_3241904	5.40412	5.86343	1	1p36.11	25617467	MAN1C1	mannosidase alpha class 1C member 1	57134	0.463248	1.37864	4.55414	0.00320087	0.207042
ILMN_1778134	4.47445	4.94947	11	11q24.2	124622845	TBRG1	transforming growth factor beta regulator 1	84897	0.46292	1.37833	2.71663	0.0322764	0.435523
ILMN_1688848	5.56048	5.9877	3	3q29	-194587672	TMEM44	transmembrane protein 44	93109	0.462848	1.37826	2.84359	0.0270944	0.412775
ILMN_1724017	5.40206	5.89939	2	2q11.2	c(97113152, 97113152)	ANKRD36	ankyrin repeat domain 36	375248	0.462661	1.37808	2.63417	0.0361969	0.450385
ILMN_1809931	8.06746	8.52482	8	8q24.22	-133237170	NDRG1	N-myc downstream regulated 1	10397	0.462536	1.37796	5.97577	0.000745537	0.123819
ILMN_1701402	8.1891	8.64607	12	12q23.1	c(-98624251, -98613403)	IKBIP	IKBKB interacting protein	121457	0.462455	1.37788	4.89935	0.00219219	0.186765
ILMN_2210581	5.40058	5.85145	11	11q12.3	-62615295	B3GAT3	beta-1,3-glucuronyltransferase 3	26229	0.462433	1.37786	4.7464	0.00258707	0.192063
ILMN_3252733	4.95359	5.43999	5	5q35.3	-179678557	CBY3	chibby family member 3	646019	0.462332	1.37777	2.62935	0.0364407	0.450767
ILMN_1659953	4.54424	5.00452	22	22q13.2	41976926	SEPT3	septin 3	55964	0.460913	1.37641	3.34747	0.0138083	0.331515
ILMN_1687495	4.95453	5.408	21	21q22.3	c(42499631, 42513852)	SLC37A1	solute carrier family 37 member 1	54020	0.460455	1.37598	2.8687	0.0261785	0.410186
ILMN_1782057	6.13902	6.58462	1	1q21.3	c(154325559, 154327799)	ATP8B2	ATPase phospholipid transporting 8B2	57198	0.460449	1.37597	4.30663	0.00424361	0.225153
ILMN_2319326	5.38182	5.84923	21	21q22.3	c(45074577, 45075050, 45152529)	ADARB1	adenosine deaminase, RNA specific B1	104	0.459456	1.37502	4.75376	0.00256634	0.192063
ILMN_1792972	5.77372	6.24258	19	19p13.2	c(11848732, 11866028)	ZNF439	zinc finger protein 439	90594	0.45903	1.37462	3.42675	0.0124595	0.315689
ILMN_3237956	8.22245	8.69902	11	11q22.3	110093360	ZC3H12C	zinc finger CCCH-type containing 12C	85463	0.458719	1.37432	4.3188	0.00418432	0.225153
ILMN_1733937	9.53536	9.9987	17	17q22	-55392612	MMD	monocyte to macrophage differentiation associated	23531	0.458272	1.3739	4.74324	0.00259604	0.192063
ILMN_1726575	5.03141	5.48001	21	21q21.1	c(18244832, 18245874, 17917339)	CHODL	chondrolectin	140578	0.457899	1.37354	4.54837	0.00322166	0.207607
ILMN_1696749	8.9953	9.45447	1	1q22	c(156114669, 156114669, 156126116, 156082545, 156126116)	LMNA	lamin A/C	4000	0.45782	1.37347	4.57497	0.00312708	0.203414
ILMN_1697418	4.90062	5.36668	22	22q12.3	c(-59733, -35738735, -35738735, -35738735, -59733, -35738733, -59731, -59731, -35738733, -35738733)	RBFOX2	RNA binding fox-1 homolog 2	23543	0.457591	1.37325	3.8478	0.00733316	0.264165
ILMN_2295511	4.47278	4.92777	16	16p13.3	-188968	LUC7L	LUC7 like	55692	0.457302	1.37297	4.83791	0.00234208	0.190437
ILMN_2117508	9.88204	10.3263	8	8q22.3	c(103371514, 103372432)	CTHRC1	collagen triple helix repeat containing 1	115908	0.456932	1.37262	4.22745	0.00465312	0.232658
ILMN_1655821	7.67115	8.12951	2	2p11.2	c(-85394747, -85394747, -85394747, -85394747)	CAPG	capping actin protein, gelsolin like	822	0.45587	1.37161	4.10082	0.00540231	0.241095
ILMN_1795342	8.3539	8.79297	2	2q37.3	c(237487218, 237486409)	MLPH	melanophilin	79083	0.455322	1.37109	4.22895	0.00464496	0.232658
ILMN_2352303	7.4764	7.94253	20	20p13	-4780023:-4780022	RASSF2	Ras association domain family member 2	9770	0.455099	1.37088	4.83288	0.00235484	0.190577
ILMN_1795275	5.07938	5.54626	4	4q26	119212626	USP53	ubiquitin specific peptidase 53	54532	0.455086	1.37086	4.98711	0.00199637	0.182564
ILMN_1752793	5.42999	5.86433	13	13q12.11	21140513	SAP18	Sin3A associated protein 18	10284	0.454927	1.37071	3.43906	0.0122632	0.315181
ILMN_1774930	5.16674	5.61458	1	1p21.2	c(100352466, 100352466, 100345014, 100352466)	CDC14A	cell division cycle 14A	8556	0.454015	1.36985	4.69925	0.00272441	0.194119
ILMN_2065299	7.00542	7.4708	1	1q25.3	-184690490	EDEM3	ER degradation enhancing alpha-mannosidase like protein 3	80267	0.453885	1.36972	4.32285	0.00416479	0.225153
ILMN_2364022	9.17176	9.61675	17	17q25.3	c(82228405, 82235773, 82229010, 82232231, 82234898)	SLC16A3	solute carrier family 16 member 3	9123	0.453468	1.36933	3.37499	0.0133229	0.327384
ILMN_1692276	9.35861	9.81802	1	1q42.3	c(235328437, 235328553)	GGPS1	geranylgeranyl diphosphate synthase 1	9453	0.453111	1.36899	4.27375	0.00440862	0.227868
ILMN_1746368	7.02906	7.49976	3	3q25.1	150603262	SELENOT	selenoprotein T	51714	0.452999	1.36888	4.20492	0.00477756	0.234842
ILMN_1696360	9.56586	10.0204	8	8p23.1	-11842524	CTSB	cathepsin B	1508	0.45228	1.3682	5.18714	0.00161925	0.169682
ILMN_2360047	4.4528	4.91986	X	Xq28	c(149712077, 149688236)	MAGEA11	MAGE family member A11	4110	0.452153	1.36808	4.02549	0.00591086	0.246412
ILMN_1669846	4.30368	4.76649	4	4q28.1	127730377	SLC25A31	solute carrier family 25 member 31	83447	0.451836	1.36778	3.27458	0.0151893	0.341346
ILMN_1797929	5.45515	5.90239	6	6p21.33	c(31403566, 2883936, 2712157, 2659193, 2705842, 2659193, 31403566, 31399783, 2880150, 2708376, 2655410, 2702060)	MICA	MHC class I polypeptide-related sequence A	100507436	0.451354	1.36732	2.43411	0.0479348	0.493862
ILMN_1742705	7.02508	7.46998	17	17q24.3-q25.1	-72645945	SLC39A11	solute carrier family 39 member 11	201266	0.451005	1.36699	2.73722	0.0313692	0.429501
ILMN_1671565	10.614	11.0501	6	6q27	-166929515	RNASET2	ribonuclease T2	8635	0.450933	1.36692	4.14071	0.00515284	0.237499
ILMN_2147471	4.98714	5.43902	4	4p15.2	25234030	PI4K2B	phosphatidylinositol 4-kinase type 2 beta	55300	0.450646	1.36665	4.98726	0.00199604	0.182564
ILMN_1749892	6.91217	7.36767	1	1q42.2	-231363750	EGLN1	egl-9 family hypoxia inducible factor 1	54583	0.450354	1.36638	5.73571	0.000936501	0.13977
ILMN_2153332	6.81953	7.26763	6	6p22.3	-16299111	ATXN1	ataxin 1	6310	0.449572	1.36564	5.64605	0.00102156	0.14603
ILMN_2358069	7.11348	7.5551	7	7p22.3	c(-1815791, -1815791)	MAD1L1	mitotic arrest deficient 1 like 1	8379	0.449296	1.36537	4.32165	0.00417055	0.225153
ILMN_3250032	5.23002	5.6803	1	1q25.3	c(180632009, 180632009)	XPR1	xenotropic and polytropic retrovirus receptor 1	9213	0.448809	1.36491	4.8352	0.00234895	0.190547
ILMN_2208903	4.91154	5.32998	1	1p36.11	26317919	CD52	CD52 molecule	1043	0.448311	1.36444	2.74123	0.0311959	0.428904
ILMN_1733249	5.58953	6.02306	3	3q26.33	-179396087	GNB4	G protein subunit beta 4	59345	0.448265	1.3644	3.93366	0.00660361	0.254945
ILMN_1667432	6.2491	6.70224	3	3p21.31	c(-50292827, -50292827)	HYAL3	hyaluronoglucosaminidase 3	8372	0.447783	1.36394	3.85681	0.00725255	0.263899
ILMN_2166457	4.71116	5.12927	4	4q34.1	c(-174490176, -174490176)	HPGD	15-hydroxyprostaglandin dehydrogenase	3248	0.446404	1.36264	3.27071	0.0152667	0.342413
ILMN_1692831	5.02737	5.49178	6	6p22.2	-26017031	HIST1H1A	histone cluster 1 H1 family member a	3024	0.445687	1.36196	2.42683	0.0484301	0.495435
ILMN_3178406	6.82811	7.25254	2	2p24.1	23385426	KLHL29	kelch like family member 29	114818	0.444935	1.36125	3.88059	0.00704454	0.260308
ILMN_1722533	6.95284	7.39292	13	13q12.3	c(-30202629, -30202629)	KATNAL1	katanin catalytic subunit A1 like 1	84056	0.444849	1.36117	3.44731	0.0121337	0.313925
ILMN_1662681	4.52411	4.95429	11	11p11.2	c(-46396411, -46396411)	AMBRA1	autophagy and beclin 1 regulator 1	55626	0.444808	1.36113	4.1873	0.0048774	0.234842
ILMN_1783852	6.73221	7.17491	6	6q21	c(-109366513, -109366513)	CD164	CD164 molecule	8763	0.444708	1.36104	4.15352	0.00507539	0.236501
ILMN_1787509	7.29938	7.71439	20	20q13.33	c(-63558085, -63558085)	HELZ2	helicase with zinc finger 2	85441	0.444641	1.36098	3.19626	0.0168418	0.354263
ILMN_1657050	5.37285	5.82502	5	5q15	95555120	ARSK	arylsulfatase family member K	153642	0.444491	1.36083	4.02948	0.00588263	0.246382
ILMN_1673069	7.8571	8.30607	19	19p13.3	-4675230	DPP9	dipeptidyl peptidase 9	91039	0.444455	1.3608	3.15772	0.0177255	0.361099
ILMN_1682081	5.30242	5.73271	1	1p35.1	-32936445	RNF19B	ring finger protein 19B	127544	0.443495	1.3599	3.77128	0.00805853	0.273038
ILMN_2394561	7.13159	7.56572	1	1q42.3	-234604268	IRF2BP2	interferon regulatory factor 2 binding protein 2	359948	0.442996	1.35942	3.98875	0.0061779	0.250056
ILMN_2358278	6.05899	6.49513	12	12q24.31	-122504642	RSRC2	arginine and serine rich coiled-coil 2	65117	0.442522	1.35898	3.78658	0.00790741	0.271295
ILMN_1764188	4.94998	5.41003	9	9p22.3	c(15553006, 15563977)	CCDC171	coiled-coil domain containing 171	203238	0.442368	1.35883	3.99427	0.00613695	0.249449
ILMN_1712684	7.22517	7.65781	7	7p22.3	c(192968, 152372, 185289)	FAM20C	FAM20C, golgi associated secretory pathway kinase	56975	0.441869	1.35836	3.41798	0.0126015	0.31758
ILMN_1681760	5.31632	5.75912	1	1q32.1	203795536	ZC3H11A	zinc finger CCCH-type containing 11A	9877	0.440782	1.35734	2.65929	0.0349516	0.445469
ILMN_1653466	6.90278	7.31858	1	1p36.33	c(-998961, -998963)	HES4	hes family bHLH transcription factor 4	57801	0.44077	1.35733	3.37215	0.0133722	0.327662
ILMN_1779828	7.1458	7.6028	3	3p26.1	5187673	EDEM1	ER degradation enhancing alpha-mannosidase like protein 1	9695	0.440616	1.35718	4.32186	0.00416952	0.225153
ILMN_2062001	5.17141	5.61993	8	8p11.21	42896889	HOOK3	hook microtubule tethering protein 3	84376	0.44048	1.35706	4.28539	0.00434941	0.226511
ILMN_1752117	5.70556	6.15052	8	8q21.3	-90994270	PIP4P2	phosphatidylinositol-4,5-bisphosphate 4-phosphatase 2	55529	0.439989	1.35659	3.6034	0.00994258	0.290738
ILMN_1775073	4.65574	5.10657	7	7q11.21	64903241	ZNF273	zinc finger protein 273	10793	0.439926	1.35653	2.5814	0.0389662	0.464362
ILMN_1805807	4.602	5.02838	2	2p23.3	c(-27254571, -27254571, -27254571)	SLC30A3	solute carrier family 30 member 3	7781	0.439701	1.35632	4.19279	0.00484607	0.234842
ILMN_2257833	5.75624	6.1764	4	4q27	c(-121827726, -121824328)	BBS7	Bardet-Biedl syndrome 7	55212	0.439391	1.35603	2.69626	0.0332014	0.43849
ILMN_1690397	4.89158	5.32345	7	7q21.3	c(95772505, 95772505)	DYNC1I1	dynein cytoplasmic 1 intermediate chain 1	1780	0.439025	1.35569	5.38244	0.00132664	0.159109
ILMN_1854544	4.63031	5.0747	5	5q21.3	109883181	LINC01848	long intergenic non-protein coding RNA 1848	100289673	0.438694	1.35538	2.77726	0.0296816	0.421343
ILMN_2410924	8.0048	8.45815	3	3q24	-146069440	PLOD2	procollagen-lysine,2-oxoglutarate 5-dioxygenase 2	5352	0.438498	1.35519	3.82255	0.00756424	0.266417
ILMN_1751464	7.52083	7.97838	19	19p13.3	6530998	TNFSF9	TNF superfamily member 9	8744	0.437973	1.3547	3.86186	0.00720783	0.263899
ILMN_2339028	4.47107	4.89066	16	16p13.3	-2088709	PKD1	polycystin 1, transient receptor potential channel interacting	5310	0.437345	1.35411	3.28187	0.0150447	0.341132
ILMN_2070896	7.44426	7.87791	2	2q33.1-q33.2	202376326	BMPR2	bone morphogenetic protein receptor type 2	659	0.436948	1.35374	5.42016	0.00127726	0.156151
ILMN_1754660	5.89182	6.30386	10	10q22.3	-79382326	ZCCHC24	zinc finger CCHC-type containing 24	219654	0.435329	1.35222	3.73906	0.00838732	0.277506
ILMN_2055330	4.52547	4.96572	1	1q44	c(245154984, 61135)	KIF26B	kinesin family member 26B	55083	0.43502	1.35193	3.77575	0.00801413	0.273038
ILMN_1765851	6.9779	7.42003	16	16q22.1	-67154185	TRADD	TNFRSF1A associated via death domain	8717	0.435004	1.35191	3.4595	0.0119449	0.311506
ILMN_1741422	7.04829	7.46229	14	14q23.3	c(65410591, 65412729)	FUT8	fucosyltransferase 8	2530	0.433026	1.35006	3.49484	0.0114153	0.306745
ILMN_1676629	6.79657	7.22982	2	2q14.1-q14.2	c(118088417, 118088549)	INSIG2	insulin induced gene 2	51141	0.432293	1.34938	4.0594	0.00567564	0.244687
ILMN_1783909	8.30073	8.72632	21	21q22.3	c(46098118, 46098118)	COL6A2	collagen type VI alpha 2 chain	1292	0.43219	1.34928	5.42719	0.00126829	0.156151
ILMN_1675797	10.8656	11.3125	7	7p14.1	c(37920560, 37921318)	EPDR1	ependymin related 1	54749	0.431032	1.3482	4.2319	0.00462899	0.232658
ILMN_1744676	4.84266	5.26352	17	17p11.2	19411177	RNF112	ring finger protein 112	7732	0.430215	1.34743	3.13018	0.0183877	0.366435
ILMN_1731418	6.80984	7.24178	2	2q37.1	c(-230168925, -230176472, -230176472)	SP110	SP110 nuclear body protein	3431	0.429742	1.34699	4.87488	0.00225055	0.187319
ILMN_1720360	5.18159	5.58906	11	11q13.1	-64269827	BAD	BCL2 associated agonist of cell death	572	0.429713	1.34697	3.28404	0.015002	0.341132
ILMN_1796925	7.22423	7.6559	21	21q21.1	c(17512905, 17512905)	CXADR	CXADR, Ig-like cell adhesion molecule	1525	0.429494	1.34676	5.49086	0.0011902	0.150808
ILMN_1676728	4.65325	5.06114	6	6p21.1	c(-43450351, -43450351)	DLK2	delta like non-canonical Notch ligand 2	65989	0.429241	1.34652	3.07753	0.0197287	0.376397
ILMN_1690566	5.51404	5.96662	10	10q11.21	44959770	RASSF4	Ras association domain family member 4	83937	0.428973	1.34627	2.61479	0.0371892	0.45408
ILMN_1814719	4.4516	4.87651	10	10q23.33	c(-93591835, -93591835, -93591835)	RBP4	retinol binding protein 4	5950	0.428834	1.34614	4.86379	0.00227757	0.18785
ILMN_1819608	7.18675	7.61105	11	11q13.4	-75260121	ARRB1	arrestin beta 1	408	0.42781	1.34519	2.74647	0.0309705	0.428639
ILMN_1774836	10.0121	10.4444	7	7q22.1	-101205976	PLOD3	procollagen-lysine,2-oxoglutarate 5-dioxygenase 3	8985	0.427045	1.34448	5.54932	0.00112322	0.150808
ILMN_1677559	4.63887	5.0573	1	1p36.12	22001655	CELA3A	chymotrypsin like elastase family member 3A	10136	0.4268	1.34425	3.05948	0.0202124	0.379338
ILMN_1767475	6.22952	6.64176	22	22q13.31	-46684409	CERK	ceramide kinase	64781	0.426738	1.34419	3.69014	0.00891507	0.281462
ILMN_1779234	10.4591	10.8881	4	4q13.3	73836555	CXCL6	C-X-C motif chemokine ligand 6	6372	0.426574	1.34404	5.65708	0.00101063	0.145215
ILMN_1751656	8.12628	8.54174	2	2p25.1	c(10043554, 10043828, 10044244)	KLF11	Kruppel like factor 11	8462	0.426469	1.34394	3.62811	0.00963724	0.288075
ILMN_1699472	6.81369	7.22726	1	1p34.1	c(43707496, 43707532)	ST3GAL3	ST3 beta-galactoside alpha-2,3-sialyltransferase 3	6487	0.425756	1.34328	4.24635	0.00455153	0.231443
ILMN_1765446	10.3458	10.7561	19	19q13.33	c(48325371, 48325998)	EMP3	epithelial membrane protein 3	2014	0.42561	1.34314	2.57406	0.0393687	0.466578
ILMN_1695978	4.96775	5.38166	9	9p21.2-p21.1	c(-27937620, -27937620, -27937620)	LINGO2	leucine rich repeat and Ig domain containing 2	158038	0.425472	1.34301	4.58213	0.00310216	0.203414
ILMN_2415170	5.41014	5.82954	3	3q27.2	c(184812506, 184812142, 184812142, 184812506)	VPS8	VPS8, CORVET complex subunit	23355	0.425098	1.34266	5.00545	0.00195796	0.182564
ILMN_2126832	6.24651	6.68922	5	5q31.1	c(134648784, 134648784)	SEC24A	SEC24 homolog A, COPII coat complex component	10802	0.424335	1.34195	3.89173	0.00694934	0.258732
ILMN_1774077	6.68215	7.09118	1	1p22.2	-89106132	GBP2	guanylate binding protein 2	2634	0.424064	1.3417	3.84515	0.00735704	0.264165
ILMN_1669788	7.66607	8.08244	14	14q32.33	c(-105175487, -105172936)	NUDT14	nudix hydrolase 14	256281	0.424054	1.34169	3.84962	0.00731679	0.26414
ILMN_1661940	5.01216	5.42963	1	1p36.31-p36.23	c(7704852, 7669743, 7704844, 7704863, 7669729, 6785323, 7669764, 7704837, 7704804, 7704857, 6785323, 6785323, 7680087)	CAMTA1	calmodulin binding transcription activator 1	23261	0.423995	1.34164	3.75229	0.00825057	0.275638
ILMN_2280960	4.81808	5.2029	11	11p13	c(33015863, 33016181)	DEPDC7	DEP domain containing 7	91614	0.423755	1.34141	2.44414	0.0472605	0.491812
ILMN_1732967	9.14086	9.55424	6	6p21.33	c(-30676388, -2005895, -2156132, -1932242, -1986641, -2020465, -1931502, -2005895, -1977171, -2156132, -1932242, -1986641, -2020465, -1931502, -30676388)	PPP1R18	protein phosphatase 1 regulatory subunit 18	170954	0.423499	1.34118	3.70388	0.00876323	0.281133
ILMN_1656563	5.40561	5.84532	2	2q14.1	-113215996	PAX8	paired box 8	7849	0.423245	1.34094	3.27415	0.015198	0.341346
ILMN_1696622	6.99108	7.42117	14	14q23.1	c(60981113, 60981113, 60981246)	SLC38A6	solute carrier family 38 member 6	145389	0.422849	1.34057	4.96781	0.00203768	0.183084
ILMN_1664928	4.87341	5.30758	19	19q13.11	-34758073	ZNF599	zinc finger protein 599	148103	0.422676	1.34041	4.30723	0.00424067	0.225153
ILMN_1697652	6.15582	6.57714	2	2q21.1	131104846	PLEKHB2	pleckstrin homology domain containing B2	55041	0.422514	1.34026	5.1439	0.00169344	0.171889
ILMN_1746664	8.9675	9.39292	12	12q24.23	c(-118032690, -118032690)	WSB2	WD repeat and SOCS box containing 2	55884	0.421242	1.33908	3.6325	0.00958404	0.287986
ILMN_1729455	7.14342	7.59153	14	14q32.2	99793407	EML1	echinoderm microtubule associated protein like 1	2009	0.421224	1.33906	3.12164	0.0185982	0.367854
ILMN_1761793	4.4127	4.83372	22	22q12.3	36253070	APOL1	apolipoprotein L1	8542	0.420873	1.33874	2.87905	0.0258105	0.410186
ILMN_1714349	7.18356	7.61312	15	15q23	c(69160596, 69160596)	GLCE	glucuronic acid epimerase	26035	0.420716	1.33859	5.13208	0.00171438	0.172822
ILMN_3227485	4.89825	5.30528	4	4q31.21	c(-144994574, -144994574, -144994574)	ANAPC10	anaphase promoting complex subunit 10	10393	0.419675	1.33763	3.1448	0.018033	0.36251
ILMN_1737314	6.4029	6.80624	3	3q27.3	c(-187721376, -187721376, -187721376)	BCL6	B-cell CLL/lymphoma 6	604	0.419063	1.33706	4.452	0.003592	0.218288
ILMN_1906187	6.76408	7.17502	10	10p13	c(12388981, 12349542, 12349542)	CAMK1D	calcium/calmodulin dependent protein kinase ID	57118	0.418733	1.33675	4.6207	0.00297165	0.19932
ILMN_2158705	6.91051	7.32708	2	2p16.2	c(53971102, 54115272, 54123177, 54115272)	ACYP2	acylphosphatase 2	98	0.418249	1.33631	3.23924	0.0159121	0.348856
ILMN_3305938	7.01966	7.45657	6	6q23.2	c(-134169245, -134169245, -134169245, -134169245)	SGK1	serum/glucocorticoid regulated kinase 1	6446	0.418189	1.33625	3.84245	0.00738148	0.264165
ILMN_2401779	5.32532	5.75358	9	9q34.11	c(-127940581, -127940581)	FAM102A	family with sequence similarity 102 member A	399665	0.418137	1.3362	3.36069	0.0135728	0.328902
ILMN_2413644	7.14687	7.57382	3	3q29	-196323545	TM4SF19	transmembrane 4 L six family member 19	116211	0.418064	1.33613	2.86095	0.0264578	0.410335
ILMN_1761463	10.046	10.4783	1	1p36.21	15409894	EFHD2	EF-hand domain family member D2	79180	0.417793	1.33588	4.2638	0.00445994	0.228113
ILMN_1703140	7.1639	7.59309	15	15q21.3	c(-55826918, -55826918)	NEDD4	neural precursor cell expressed, developmentally down-regulated 4, E3 ubiquitin protein ligase	4734	0.417573	1.33568	4.84066	0.00233512	0.190437
ILMN_1673998	4.78887	5.20107	14	14q21.1	38207998	SSTR1	somatostatin receptor 1	6751	0.417073	1.33522	3.46958	0.011791	0.309592
ILMN_1679693	4.58828	5.03716	2	2q13	112055222	TMEM87B	transmembrane protein 87B	84910	0.416992	1.33514	2.66132	0.0348532	0.445122
ILMN_2084059	5.45145	5.86991	16	16q22.1	c(-67943473, -67943473, -67943473)	SLC12A4	solute carrier family 12 member 4	6560	0.416711	1.33488	3.04805	0.0205253	0.381061
ILMN_1689585	5.95154	6.37569	20	20p13	-3249301	C20orf194	chromosome 20 open reading frame 194	25943	0.416099	1.33431	4.07002	0.00560415	0.244687
ILMN_2152828	5.62146	6.05697	20	20p12.1	c(-16366842, -16272103)	KIF16B	kinesin family member 16B	55614	0.41557	1.33383	3.26888	0.0153034	0.342597
ILMN_1771223	4.41692	4.83883	1	1p36.13	-17066760	PADI2	peptidyl arginine deiminase 2	11240	0.415436	1.3337	4.21285	0.00473335	0.23423
ILMN_3243813	4.93821	5.35517	22	22q11.22	22298097	BMS1P20	BMS1, ribosome biogenesis factor pseudogene 20	96610	0.414975	1.33328	5.56664	0.00110421	0.150808
ILMN_1741171	6.35387	6.77491	8	8p11.22	-38988807	TM2D2	TM2 domain containing 2	83877	0.414621	1.33295	5.42095	0.00127625	0.156151
ILMN_1752046	9.88149	10.3305	12	12q24.12	c(111405947, 111434861)	SH2B3	SH2B adaptor protein 3	10019	0.414282	1.33264	2.62977	0.0364194	0.45074
ILMN_1770071	4.55582	4.98912	6	6p22.1	c(-29750806, -1234649, -1013873, -1013468, -1013532, -1013847, -1057032)	IFITM4P	interferon induced transmembrane protein 4 pseudogene	340198	0.413626	1.33203	3.92787	0.00665025	0.255886
ILMN_1810289	10.0217	10.4267	10	10q23.33	-93306428	MYOF	myoferlin	26509	0.412811	1.33128	5.2593	0.00150342	0.16507
ILMN_1775965	5.88322	6.29374	14	14q32.12-q32.13	c(94174311, 1288873, 94174311, 1288873, 1290022, 94175460)	PPP4R4	protein phosphatase 4 regulatory subunit 4	57718	0.412303	1.33081	3.4395	0.0122564	0.315181
ILMN_1732489	6.20272	6.62528	4	4q31.22	c(-146253987, -146441665, -146513901)	SLC10A7	solute carrier family 10 member 7	84068	0.412073	1.3306	4.02888	0.00588687	0.246382
ILMN_1712587	4.91155	5.32251	5	5q14.1	c(-78777210, -78815510)	ARSB	arylsulfatase B	411	0.4116	1.33016	3.62639	0.00965817	0.288075
ILMN_2058975	4.92181	5.36335	6	6q16.1	96521825	UFL1	UFM1 specific ligase 1	23376	0.411516	1.33008	2.4199	0.0489065	0.495912
ILMN_2383964	5.73257	6.14185	14	14q32.33	-105009572	CDCA4	cell division cycle associated 4	55038	0.411509	1.33008	4.01492	0.00598636	0.246873
ILMN_1810275	9.91539	10.3356	14	14q11.2	c(-22773222, -22773222, -22773222)	SLC7A7	solute carrier family 7 member 7	9056	0.41131	1.32989	4.81245	0.00240753	0.192063
ILMN_2353358	7.65229	8.05729	1	1q43	c(236518213, 236523438, 236523726)	LGALS8	galectin 8	3964	0.411123	1.32972	4.30115	0.00427064	0.225153
ILMN_1797362	5.7144	6.14976	7	7q11.23	c(74093155, 74083776)	LIMK1	LIM domain kinase 1	3984	0.410956	1.32957	2.84204	0.0271522	0.412775
ILMN_1664068	8.20587	8.63924	5	5q35.1	172834219	ERGIC1	endoplasmic reticulum-golgi intermediate compartment 1	57222	0.410712	1.32934	3.26924	0.0152963	0.342597
ILMN_1701216	6.35698	6.75218	16	16q24.2	c(87951431, 87959870, 87970017)	BANP	BTG3 associated nuclear protein	54971	0.410557	1.3292	4.39771	0.00382134	0.21957
ILMN_1706506	5.17522	5.60291	5	5q35.3	c(178941190, 178941190)	ZNF454	zinc finger protein 454	285676	0.41036	1.32902	3.1927	0.0169215	0.354783
ILMN_1799113	6.14895	6.54551	12	12q22	c(-94368387, -94306393, -94308279)	CEP83	centrosomal protein 83	51134	0.409641	1.32836	3.74504	0.00832525	0.27678
ILMN_1686884	5.4541	5.89867	3	3q28	c(190514050, 190514050, 190514050)	IL1RAP	interleukin 1 receptor accessory protein	3556	0.409478	1.32821	2.59531	0.0382151	0.460023
ILMN_1659936	8.60553	9.0003	19	19q13.33	48872391	PPP1R15A	protein phosphatase 1 regulatory subunit 15A	23645	0.409166	1.32792	4.06363	0.00564709	0.244687
ILMN_1801866	4.98143	5.40558	21	21q22.2	c(-39185477, -39296436)	BRWD1	bromodomain and WD repeat domain containing 1	54014	0.408783	1.32757	3.55543	0.010566	0.297123
ILMN_1736972	4.77221	5.17326	9	9q21.32	-83739420	GKAP1	G kinase anchoring protein 1	80318	0.408161	1.32699	3.49503	0.0114124	0.306745
ILMN_1763694	8.32011	8.7354	16	16q13	c(57186283, 57186283)	RSPRY1	ring finger and SPRY domain containing 1	89970	0.407413	1.32631	3.96	0.00639613	0.25298
ILMN_3247504	5.32254	5.74824	19	19q13.12	35612743	HAUS5	HAUS augmin like complex subunit 5	23354	0.407386	1.32628	3.59897	0.00999839	0.29089
ILMN_1757130	4.58225	4.99455	1	1q43-q44	c(-243499718, -511826, -243488232, -500340, -243499718, -511826)	AKT3	AKT serine/threonine kinase 3	10000	0.407039	1.32596	3.69651	0.00884429	0.281133
ILMN_1667857	8.75334	9.16496	12	12q24.13	113185525	RITA1	RBPJ interacting and tubulin associated 1	84934	0.406465	1.32543	4.09763	0.00542289	0.241095
ILMN_3202109	4.94793	5.38984	6	6q23.3	-138088504	PERP	PERP, TP53 apoptosis effector	64065	0.40636	1.32534	2.44332	0.0473148	0.491812
ILMN_1664608	7.376	7.78898	10	10q26.3	c(132681274, 132537778)	INPP5A	inositol polyphosphate-5-phosphatase A	3632	0.406202	1.32519	3.89552	0.00691734	0.257819
ILMN_2371055	8.17817	8.57712	1	1q22	155127872	EFNA1	ephrin A1	1942	0.406035	1.32504	4.40736	0.00377941	0.219141
ILMN_1789405	5.42998	5.82152	22	22q11.21	c(20021068, 20021107, 20016999)	TANGO2	transport and golgi organization 2 homolog	128989	0.405986	1.32499	2.76067	0.0303688	0.426585
ILMN_1689329	11.5779	11.9843	10	10q24.31	100347014	SCD	stearoyl-CoA desaturase	6319	0.405309	1.32437	4.05648	0.00569549	0.244687
ILMN_2412281	5.31773	5.69591	4	4q22.3	c(94451856, 94451856, 94451856)	PDLIM5	PDZ and LIM domain 5	10611	0.405135	1.32421	2.97978	0.0225059	0.391085
ILMN_2384241	8.87889	9.28603	3	3p24.1	30606501	TGFBR2	transforming growth factor beta receptor 2	7048	0.404634	1.32375	5.45819	0.00122957	0.153589
ILMN_2412922	6.17751	6.58845	14	14q24.3	c(-73715121, -73715121)	ELMSAN1	ELM2 and Myb/SANT domain containing 1	91748	0.404534	1.32366	3.14329	0.0180692	0.363026
ILMN_1771482	4.65006	5.06001	1	1p13.3	c(109113962, 109186548)	KIAA1324	KIAA1324	57535	0.404197	1.32335	3.36619	0.0134761	0.328902
ILMN_2367384	6.77288	7.14823	1	1p36.12	22710837	EPHB2	EPH receptor B2	2048	0.403979	1.32315	2.90573	0.0248877	0.405304
ILMN_1788832	5.53054	5.90686	18	18q11.2	21741328	MIB1	mindbomb E3 ubiquitin protein ligase 1	57534	0.403518	1.32273	3.02018	0.0213101	0.384525
ILMN_1767068	7.12002	7.52765	15	15q22.31	66702335	SMAD6	SMAD family member 6	4091	0.402883	1.32215	3.17083	0.0174195	0.35875
ILMN_3235472	7.98026	8.37869	8	8q24.13	c(123416724, 123416724)	WDYHV1	WDYHV motif containing 1	55093	0.402139	1.32147	5.18841	0.00161712	0.169682
ILMN_1664776	10.2932	10.7038	8	8q24.22	c(131904087, 131916753)	EFR3A	EFR3 homolog A	23167	0.401656	1.32102	3.67683	0.00906484	0.282554
ILMN_1771841	8.38131	8.80354	11	11q13.1	-65892135	FOSL1	FOS like 1, AP-1 transcription factor subunit	8061	0.401561	1.32094	3.61816	0.00975894	0.288867
ILMN_1668514	6.61536	7.03571	19	19p13.3	c(-3630180, -3636600)	PIP5K1C	phosphatidylinositol-4-phosphate 5-kinase type 1 gamma	23396	0.401222	1.32063	2.8856	0.0255809	0.408848
ILMN_1710326	8.76862	9.17795	3	3q11.2	-98515472	CLDND1	claudin domain containing 1	56650	0.400875	1.32031	4.76945	0.00252278	0.192063
ILMN_1729294	8.95524	9.365	5	5q35.3	-179955066	RNF130	ring finger protein 130	55819	0.399706	1.31924	3.18892	0.0170064	0.355203
ILMN_2404085	9.00091	9.39839	12	12q24.31	-122271433	CLIP1	CAP-Gly domain containing linker protein 1	6249	0.399208	1.31878	3.68359	0.00898838	0.282152
ILMN_2371379	10.6188	11.0218	17	17q21.2	c(-41866925, -41866916)	ACLY	ATP citrate lyase	47	0.399127	1.31871	4.57754	0.00311812	0.203414
ILMN_2350574	6.72447	7.1291	19	19q13.42	c(53867864, 53868544, 53869390, 53865583, 53866157)	MYADM	myeloid associated differentiation marker	91663	0.398887	1.31849	5.20673	0.00158684	0.168332
ILMN_1696270	4.88204	5.26424	8	8q12.1	-56160908	PLAG1	PLAG1 zinc finger	5324	0.39858	1.31821	2.57477	0.0393294	0.466578
ILMN_1761031	5.85664	6.27001	9	9q22.32	c(94030808, 94084428, 94030793)	PTPDC1	protein tyrosine phosphatase domain containing 1	138639	0.398047	1.31772	3.99778	0.00611105	0.249036
ILMN_1737005	6.64263	7.03659	19	19q13.31	-43727996	SMG9	SMG9, nonsense mediated mRNA decay factor	56006	0.397932	1.31762	3.42649	0.0124637	0.315689
ILMN_1785646	7.24151	7.65114	17	17p12	c(-15229776, -15229776, -15229776, -15235218)	PMP22	peripheral myelin protein 22	5376	0.397627	1.31734	4.4713	0.00351416	0.217122
ILMN_1786707	5.11807	5.50393	19	19q13.33	50476476	EMC10	ER membrane protein complex subunit 10	284361	0.397289	1.31703	4.40132	0.0038056	0.219401
ILMN_2337789	5.30571	5.6786	19	19p13.2	8413302	MARCH2	membrane associated ring-CH-type finger 2	51257	0.397111	1.31687	2.67465	0.0342127	0.442848
ILMN_1798206	4.47256	4.86143	21	21q22.11	-30880644	KRTAP11-1	keratin associated protein 11-1	337880	0.396631	1.31643	3.03726	0.0208255	0.382236
ILMN_1696028	6.35074	6.75221	12	12p12.1	c(22625141, 22625141)	ETNK1	ethanolamine kinase 1	55500	0.396551	1.31636	3.84875	0.00732455	0.264144
ILMN_2168564	4.612	5.01636	18	18q12.1	-32672672	KLHL14	kelch like family member 14	57565	0.396479	1.31629	3.91162	0.00678292	0.256495
ILMN_1756982	10.8689	11.2754	6	6p21.33	c(-2986391, -3029876, -3035627, -3072455, -2978341, -3207868, -31730580, -31730580, -3029876, -3207868, -3035627, -2978341, -3072455, -2986391, -2978341, -2986391, -3029876, -31730580, -3207868, -3035627, -3072455)	CLIC1	chloride intracellular channel 1	1192	0.396199	1.31604	3.5744	0.0103145	0.293886
ILMN_3278146	5.04542	5.4505	1	1p36.31	-6185019	RPL22	ribosomal protein L22	6146	0.395932	1.31579	2.67125	0.0343751	0.442929
ILMN_1706571	6.51398	6.91271	9	9q22.32	c(-96320705, -96313436)	SLC35D2	solute carrier family 35 member D2	11046	0.395658	1.31554	4.76789	0.00252707	0.192063
ILMN_1760412	10.2317	10.6234	13	13q12.13	-26044596	SHISA2	shisa family member 2	387914	0.395525	1.31542	3.06989	0.0199318	0.377514
ILMN_1760247	10.059	10.4584	19	19p13.3	c(-6581645, -6585838)	CD70	CD70 molecule	970	0.395429	1.31533	3.31185	0.0144654	0.337409
ILMN_1785060	6.85098	7.2527	10	10q23.1	c(80459473, 80454264, 80468262, 80459384)	TSPAN14	tetraspanin 14	81619	0.395074	1.31501	4.29102	0.00432108	0.22606
ILMN_2399489	4.48769	4.88294	16	16q22.1	67029146	CBFB	core-binding factor beta subunit	865	0.39456	1.31454	4.70668	0.00270222	0.194119
ILMN_1806825	5.47151	5.8722	14	14q31.1	-80496477	CEP128	centrosomal protein 128	145508	0.393949	1.31398	3.77173	0.00805405	0.273038
ILMN_3251686	7.23274	7.64959	5	5q35.1	-172209645	UBTD2	ubiquitin domain containing 2	92181	0.393811	1.31386	2.60284	0.0378151	0.458087
ILMN_1753275	5.20854	5.59235	9	9q33.3	c(-123401590, -123379653, -123413270)	DENND1A	DENN domain containing 1A	57706	0.39372	1.31378	3.95723	0.00641766	0.25298
ILMN_2345739	6.03319	6.42141	12	12p11.21	c(-30709551, -30709551, -30709551)	CAPRIN2	caprin family member 2	65981	0.393668	1.31373	4.60053	0.00303913	0.202272
ILMN_1756910	7.2213	7.62426	16	16q22.1	68245343	PLA2G15	phospholipase A2 group XV	23659	0.39356	1.31363	3.61637	0.00978104	0.288909
ILMN_1792135	4.89167	5.28424	X	Xp11.23	c(-48903611, -48903179)	SLC35A2	solute carrier family 35 member A2	7355	0.393272	1.31337	3.62712	0.00964927	0.288075
ILMN_2390859	6.38395	6.76013	10	10q24.32	c(102395595, 102394109, 102394577)	NFKB2	nuclear factor kappa B subunit 2	4791	0.393128	1.31324	2.91021	0.0247362	0.404985
ILMN_1791097	6.83867	7.23724	1	1p13.2	-113761831	RSBN1	round spermatid basic protein 1	54665	0.392999	1.31312	5.06065	0.0018473	0.17889
ILMN_1784083	5.82648	6.20489	15	15q22.31	-65381486	IGDCC4	immunoglobulin superfamily DCC subclass member 4	57722	0.392762	1.3129	2.44327	0.0473187	0.491812
ILMN_1718815	6.52517	6.93306	15	15q22.1	-58879044	SLTM	SAFB like transcription modulator	79811	0.392704	1.31285	2.63956	0.0359258	0.449677
ILMN_2168866	4.8786	5.24189	6	6p22.3	-24704860	C6orf62	chromosome 6 open reading frame 62	81688	0.39269	1.31284	2.41505	0.0492436	0.496244
ILMN_1670926	8.57771	8.96254	10	10q26.13	c(-124007665, -124019652, -124019652, -124007665)	CHST15	carbohydrate sulfotransferase 15	51363	0.392448	1.31262	3.96673	0.00634432	0.25228
ILMN_1773650	4.6842	5.06564	7	7q31.1	111091005	LRRN3	leucine rich repeat neuronal 3	54674	0.391976	1.31219	3.25379	0.0156102	0.345206
ILMN_2358919	7.01996	7.40601	2	2p23.3	c(-24077432, -24077432)	TP53I3	tumor protein p53 inducible protein 3	9540	0.391853	1.31208	4.75368	0.00256657	0.192063
ILMN_2366998	4.5215	4.89184	16	16q22.1	c(-69118008, -69118008)	CHTF8	chromosome transmission fidelity factor 8	54921	0.390061	1.31045	3.54466	0.0107117	0.298542
ILMN_1765558	6.41797	6.83285	2	2q11.2	100820150	NPAS2	neuronal PAS domain protein 2	4862	0.389895	1.3103	2.78614	0.0293205	0.419615
ILMN_1707695	7.2512	7.64189	10	10q23.31	89392545	IFIT1	interferon induced protein with tetratricopeptide repeats 1	3434	0.389489	1.30993	4.24113	0.00457936	0.232515
ILMN_1674380	6.16024	6.55937	3	3q23	142724423	TRPC1	transient receptor potential cation channel subfamily C member 1	7220	0.389235	1.3097	4.65126	0.0028726	0.197283
ILMN_1660691	10.3041	10.7013	18	18p11.22	9708230	RAB31	RAB31, member RAS oncogene family	11031	0.389045	1.30953	4.65945	0.00284669	0.197283
ILMN_1678629	7.34995	7.73714	1	1p31.3	c(-62454725, -62584104)	DOCK7	dedicator of cytokinesis 7	85440	0.388996	1.30948	4.48642	0.00345453	0.21578
ILMN_1727738	5.40517	5.76903	4	4q31.1	139453806	RAB33B	RAB33B, member RAS oncogene family	83452	0.388653	1.30917	2.9801	0.022496	0.391085
ILMN_1718988	11.0895	11.4709	12	12q13.13	c(51238723, 51238723)	DAZAP2	DAZ associated protein 2	9802	0.388263	1.30882	3.50635	0.0112483	0.304872
ILMN_1781285	8.23474	8.64747	5	5q35.1	-172768089	DUSP1	dual specificity phosphatase 1	1843	0.388224	1.30878	3.04865	0.0205088	0.381061
ILMN_1721475	4.33619	4.71888	7	7p21.1	-19144781	FERD3L	Fer3 like bHLH transcription factor	222894	0.388049	1.30862	4.62988	0.00294151	0.199
ILMN_1705064	8.54495	8.92553	17	17p13.1	8435851	NDEL1	nudE neurodevelopment protein 1 like 1	81565	0.387663	1.30827	4.2396	0.00458754	0.232589
ILMN_1678922	7.68392	8.07977	10	10q21.3	c(-67921898, -68069001)	HERC4	HECT and RLD domain containing E3 ubiquitin protein ligase 4	26091	0.387538	1.30816	4.43894	0.00364573	0.218288
ILMN_1666122	7.70587	8.09678	3	3q21.2	-124965709	HEG1	heart development protein with EGF like domains 1	57493	0.38738	1.30802	3.49906	0.0113538	0.306286
ILMN_1662358	8.40588	8.77797	21	21q22.3	c(41432049, 41420557, 41426030)	MX1	MX dynamin like GTPase 1	4599	0.386952	1.30763	4.01584	0.00597975	0.246873
ILMN_1725312	8.01655	8.4088	5	5q14.3	c(87268252, 87268923)	RASA1	RAS p21 protein activator 1	5921	0.386322	1.30706	4.43914	0.0036449	0.218288
ILMN_1814686	5.02318	5.40204	16	16q23.2	81238690	BCO1	beta-carotene oxygenase 1	53630	0.385733	1.30652	3.26548	0.0153719	0.343199
ILMN_1775762	9.24468	9.62738	3	3p21.31	c(50246893, 50230775, 50226687, 50236156)	GNAI2	G protein subunit alpha i2	2771	0.385283	1.30612	2.61491	0.0371826	0.45408
ILMN_3259146	7.41051	7.78425	19	19p13.11	-17402938	BST2	bone marrow stromal cell antigen 2	684	0.385241	1.30608	3.01448	0.0214748	0.384634
ILMN_1791123	5.82437	6.20601	21	21q22.3	c(-41464550, -41464550)	TMPRSS2	transmembrane protease, serine 2	7113	0.384944	1.30581	4.69524	0.00273645	0.194119
ILMN_1672878	9.44627	9.82549	17	17p13.3	c(-42764, -1003517, -42764, -1003517, -42764, -42764, -1003517, -42764, -42764, -42764, -1003517, -42764, -42764, -1003517, -1003517, -42764, -42764, -1003517, -1225890)	ABR	active BCR-related	29	0.384614	1.30551	4.08295	0.00551845	0.242981
ILMN_1811178	6.17035	6.57626	15	15q24.3	c(-76348185, -76348218, -76348185)	SCAPER	S-phase cyclin A associated protein in the ER	49855	0.384454	1.30537	3.28499	0.0149833	0.341132
ILMN_2194467	5.89762	6.28029	4	4q12	-52020694	SGCB	sarcoglycan beta	6443	0.384098	1.30504	3.9482	0.00648823	0.254535
ILMN_1680652	4.32992	4.72083	1	1q21.3	-151364301	SELENBP1	selenium binding protein 1	8991	0.383986	1.30494	3.15209	0.0178588	0.361539
ILMN_1784651	4.90231	5.30043	22	22q13.2	-42058333	NAGA	alpha-N-acetylgalactosaminidase	4668	0.383566	1.30456	3.72616	0.00852309	0.279827
ILMN_1709043	9.10384	9.49319	9	9p24.1	-5357965	PLGRKT	plasminogen receptor with a C-terminal lysine	55848	0.383531	1.30453	4.46495	0.00353957	0.218288
ILMN_1843932	6.06827	6.4729	5	5q33.2	154445956	SAP30L	SAP30 like	79685	0.383468	1.30447	2.75196	0.0307364	0.428353
ILMN_1700563	4.42189	4.7944	19	19q13.43	-57807081	ZNF552	zinc finger protein 552	79818	0.383094	1.30414	2.89954	0.0250987	0.407009
ILMN_2119123	4.50968	4.88611	X	Xp22.2	16123300	GRPR	gastrin releasing peptide receptor	2925	0.383019	1.30407	4.62566	0.00295533	0.199
ILMN_1706960	4.53921	4.911	10	10p12.2-p12.1	c(24449432, 24208790, 23694745, 24449432, 24466504)	KIAA1217	KIAA1217	56243	0.382836	1.3039	3.92886	0.00664224	0.255863
ILMN_1756779	7.92893	8.32019	17	17q23.1	59619688	CLTC	clathrin heavy chain	1213	0.382582	1.30367	4.04353	0.00578445	0.244935
ILMN_2225577	6.43364	6.82052	5	5q13.3	c(-75674198, -75674198)	POC5	POC5 centriolar protein	134359	0.382502	1.3036	4.87789	0.00224327	0.187319
ILMN_1742779	7.20013	7.60076	1	1q25.1	c(-173799549, -173799549)	CENPL	centromere protein L	91687	0.382436	1.30354	3.01014	0.0216009	0.385462
ILMN_1654696	7.30688	7.6931	15	15q21.1	45430528	C15orf48	chromosome 15 open reading frame 48	84419	0.382169	1.3033	3.5486	0.0106582	0.298161
ILMN_1789361	4.28038	4.65629	10	10q24.31	-100288145	PKD2L1	polycystin 2 like 1, transient receptor potential cation channel	9033	0.381888	1.30305	2.71852	0.0321918	0.434891
ILMN_1706531	7.3951	7.77872	3	3q27.1	c(-183983751, -183919935)	ABCC5	ATP binding cassette subfamily C member 5	10057	0.38169	1.30287	5.25317	0.00151288	0.165479
ILMN_2381899	8.43582	8.81044	10	10p13	13100081	OPTN	optineurin	10133	0.381404	1.30261	2.54499	0.0410059	0.470613
ILMN_2219246	4.93387	5.31427	16	16p12.3	19113931	ITPRIPL2	ITPRIP like 2	162073	0.381052	1.30229	2.89349	0.0253066	0.407874
ILMN_2370685	5.73557	6.11723	6	6p21.31	-34246379	SMIM29	small integral membrane protein 29	221491	0.3809	1.30215	2.97233	0.0227339	0.392672
ILMN_1707084	7.52907	7.89782	7	7p13	43926435	UBE2D4	ubiquitin conjugating enzyme E2 D4 (putative)	51619	0.380187	1.30151	3.86427	0.00718656	0.263814
ILMN_1688698	4.86309	5.25044	2	2q22.3	c(-144384374, -144511384)	ZEB2	zinc finger E-box binding homeobox 2	9839	0.378486	1.29998	4.63576	0.00292238	0.199
ILMN_1673773	6.89067	7.27511	11	11p15.4	-11270873	GALNT18	polypeptide N-acetylgalactosaminyltransferase 18	374378	0.377714	1.29928	3.01478	0.021466	0.384634
ILMN_2211583	5.26282	5.65475	10	10q22.1	68988720	KIF1BP	KIF1 binding protein	26128	0.376966	1.29861	2.92867	0.0241223	0.401371
ILMN_2085760	7.58791	7.95995	7	7q22.1	99374674	ARPC1B	actin related protein 2/3 complex subunit 1B	10095	0.37692	1.29857	4.9042	0.0021808	0.186569
ILMN_2083946	8.22293	8.59618	2	2p13.3	c(-70447279, -70447279)	TGFA	transforming growth factor alpha	7039	0.376853	1.29851	4.39696	0.00382463	0.21957
ILMN_1700546	7.5148	7.89545	4	4q25	c(-110049072, -110049072)	ELOVL6	ELOVL fatty acid elongase 6	79071	0.376362	1.29806	3.09168	0.0193581	0.37304
ILMN_1656129	8.24803	8.64586	2	2q32.3	c(195657127, 195656807)	SLC39A10	solute carrier family 39 member 10	57181	0.376247	1.29796	3.3571	0.0136363	0.329219
ILMN_1776723	8.47489	8.83988	13	13q14.2	c(49496346, 49495609, 49497055)	PHF11	PHD finger protein 11	51131	0.375766	1.29753	4.14507	0.0051263	0.23669
ILMN_1664242	5.12961	5.51723	20	20p11.23	c(-18383366, -18383366)	DZANK1	double zinc ribbon and ankyrin repeat domains 1	55184	0.375614	1.29739	3.87367	0.00710437	0.261957
ILMN_1788387	6.27868	6.64462	13	13q32.1	-95801580	UGGT2	UDP-glucose glycoprotein glucosyltransferase 2	55757	0.375363	1.29717	3.29225	0.0148413	0.340425
ILMN_1810712	5.50442	5.88187	11	11q23.3	c(120336908, 120385293)	ARHGEF12	Rho guanine nucleotide exchange factor 12	23365	0.375298	1.29711	2.55718	0.040311	0.467304
ILMN_1676980	4.88845	5.26525	8	8q24.13	-124550769	MTSS1	MTSS1, I-BAR domain containing	9788	0.374911	1.29676	3.9031	0.00685369	0.257114
ILMN_1732921	4.44234	4.8204	7	7p21.1	20331101	ITGB8	integrin subunit beta 8	3696	0.374809	1.29667	5.07557	0.00181862	0.176929
ILMN_1703891	6.74354	7.12237	4	4q31.21	-140620781	TBC1D9	TBC1 domain family member 9	23158	0.373918	1.29587	3.54698	0.0106801	0.298161
ILMN_1680109	6.96299	7.32781	5	5q13.3	c(-75371102, -75371102)	COL4A3BP	collagen type IV alpha 3 binding protein	10087	0.373745	1.29571	2.67205	0.034337	0.442848
ILMN_1751395	5.26792	5.64974	19	19p13.2	-10553084	KRI1	KRI1 homolog	65095	0.373484	1.29548	2.56448	0.0399005	0.466764
ILMN_1665217	5.75354	6.13231	3	3q29	-196706276	CEP19	centrosomal protein 19	84984	0.373417	1.29542	3.85148	0.00730007	0.264089
ILMN_1889752	6.56474	6.94831	6	6p24.2	11094032	SMIM13	small integral membrane protein 13	221710	0.373386	1.29539	3.5996	0.00999046	0.29089
ILMN_2083567	5.79841	6.17605	16	16q22.2	c(-71644925, -71644925)	PHLPP2	PH domain and leucine rich repeat protein phosphatase 2	23035	0.373086	1.29512	4.0946	0.00544243	0.241174
ILMN_1734229	8.66327	9.03403	15	15q21.2	-50707539	SPPL2A	signal peptide peptidase like 2A	84888	0.372956	1.295	4.35598	0.00400873	0.222195
ILMN_1727479	8.09772	8.4544	1	1p36.32	3624991	TPRG1L	tumor protein p63 regulated 1 like	127262	0.372773	1.29484	3.91749	0.00673466	0.256495
ILMN_1703688	4.54603	4.94023	3	3q23	141487046	RASA2	RAS p21 protein activator 2	5922	0.372266	1.29438	2.47442	0.0452846	0.486213
ILMN_1742456	7.45253	7.83322	9	9q21.13	75088481	OSTF1	osteoclast stimulating factor 1	26578	0.372234	1.29436	3.68047	0.00902362	0.282303
ILMN_1774806	5.3751	5.74375	X	Xp11.3	-46599250	SLC9A7	solute carrier family 9 member A7	84679	0.371785	1.29395	4.96458	0.0020447	0.183084
ILMN_1655924	7.24823	7.61076	3	3p26.2	3126915	TRNT1	tRNA nucleotidyl transferase 1	51095	0.371644	1.29383	4.0152	0.00598436	0.246873
ILMN_1797975	4.55381	4.93496	X	Xq13.1	-71615915	CXCR3	C-X-C motif chemokine receptor 3	2833	0.371513	1.29371	3.3629	0.0135338	0.328902
ILMN_1760180	4.93742	5.28316	X	Xq22.3	107825853	MID2	midline 2	11043	0.37128	1.2935	2.84929	0.0268835	0.412378
ILMN_1720452	5.96846	6.35332	X	Xq24	c(118974613, 118976331)	LONRF3	LON peptidase N-terminal domain and ring finger 3	79836	0.371279	1.2935	3.89016	0.00696271	0.25895
ILMN_2227790	4.52422	4.88171	17	17q25.1	c(-74842022, -74844031)	GRIN2C	glutamate ionotropic receptor NMDA type subunit 2C	2905	0.370951	1.29321	3.05745	0.0202677	0.379338
ILMN_1792587	8.95087	9.33263	18	18q21.33	-63389191	VPS4B	vacuolar protein sorting 4 homolog B	9525	0.370864	1.29313	4.37332	0.00392962	0.222195
ILMN_1703946	8.59132	8.97275	17	17p12	15944916	ADORA2B	adenosine A2b receptor	136	0.370645	1.29293	3.52826	0.010938	0.299522
ILMN_1813277	6.58888	6.94577	6	6p21.1	c(-44826729, -44826729, -44826729, -44826729, -44826729, -44809056, -44809056, -44809056, -44809056, -44826729)	SUPT3H	SPT3 homolog, SAGA and STAGA complex component	8464	0.370572	1.29287	2.67557	0.0341694	0.442811
ILMN_2401769	7.54378	7.92965	7	7p21.3	c(10973871, 10973871)	PHF14	PHD finger protein 14	9678	0.370504	1.2928	2.97372	0.0226911	0.392672
ILMN_1675219	4.71154	5.07324	14	14q22.2-q22.3	-54938937	WDHD1	WD repeat and HMG-box DNA binding protein 1	11169	0.3702	1.29253	4.66519	0.00282867	0.197283
ILMN_1759973	5.39264	5.73864	7	7q31.32	c(-123536997, -123536997, -123536997)	NDUFA5	NADH:ubiquinone oxidoreductase subunit A5	4698	0.370037	1.29239	2.72873	0.0317401	0.431325
ILMN_1727671	5.98512	6.36457	12	12q24.11	c(-108791918, -108782689, -108791918)	SSH1	slingshot protein phosphatase 1	54434	0.370002	1.29235	3.05452	0.0203474	0.379778
ILMN_1743606	4.3604	4.72926	5	5p12	c(-43014728, -43014728, -43016047, -43014728)	LOC648987	uncharacterized LOC648987	648987	0.369801	1.29217	3.3902	0.0130626	0.324684
ILMN_1699925	4.93606	5.32462	15	15q15.2	-43232594	TGM5	transglutaminase 5	9333	0.369507	1.29191	2.83162	0.0275428	0.413805
ILMN_1812552	8.07503	8.46021	11	11q13.5	76860872	ACER3	alkaline ceramidase 3	55331	0.369452	1.29186	3.64084	0.00948393	0.287406
ILMN_1736068	6.64124	7.01372	5	5q33.2	c(154858516, 154858518, 154858248)	CNOT8	CCR4-NOT transcription complex subunit 8	9337	0.369343	1.29176	3.74997	0.00827439	0.275888
ILMN_1669299	4.41756	4.79075	12	12q13.13	-52644557	KRT2	keratin 2	3849	0.369089	1.29154	4.33909	0.00408743	0.224521
ILMN_1687335	7.62475	7.99539	X	Xq28	-154348531	FLNA	filamin A	2316	0.36827	1.2908	3.49577	0.0114017	0.306745
ILMN_2061732	9.16515	9.52695	1	1p34.3	-37802941	YRDC	yrdC N6-threonylcarbamoyltransferase domain containing	79693	0.368124	1.29067	4.076	0.0055643	0.244375
ILMN_1703684	4.49884	4.85932	X	Xq13.2	-73212300	NAP1L2	nucleosome assembly protein 1 like 2	4674	0.368107	1.29066	3.20313	0.0166893	0.353538
ILMN_1692398	6.84037	7.19967	17	17q21.2	42682613	CNTNAP1	contactin associated protein 1	8506	0.366777	1.28947	4.28602	0.00434623	0.226511
ILMN_1787981	4.8738	5.24883	1	1p36.13	c(-16974503, -16974503)	MFAP2	microfibril associated protein 2	4237	0.366618	1.28933	4.20886	0.00475554	0.234552
ILMN_1784827	4.53681	4.8902	1	1q32.1	NA	C1orf147	chromosome 1 open reading frame 147	574431	0.366237	1.28899	3.97141	0.00630851	0.251727
ILMN_1805192	7.31398	7.68347	10	10q25.1	c(-104309695, -104309695, -104309695)	ITPRIP	inositol 1,4,5-trisphosphate receptor interacting protein	85450	0.365805	1.2886	2.97516	0.0226469	0.392386
ILMN_3237270	6.39452	6.76478	5	5q23.2	-126867713	MARCH3	membrane associated ring-CH-type finger 3	115123	0.365704	1.28851	4.48778	0.00344924	0.21578
ILMN_2341343	4.52941	4.907	3	3q24	c(148730179, 148697870)	AGTR1	angiotensin II receptor type 1	185	0.3657	1.28851	2.96958	0.022819	0.392974
ILMN_3269652	4.81575	5.19643	9	9q34.3	138150112	TUBBP5	tubulin beta pseudogene 5	643224	0.365341	1.28819	3.07689	0.0197456	0.376397
ILMN_1793559	4.89947	5.256	6	6q22.31	c(-118460771, -118491430, -118460771)	CEP85L	centrosomal protein 85 like	387119	0.364964	1.28785	2.69691	0.0331711	0.43849
ILMN_1707088	6.76268	7.12064	1	1p13.3-p13.2	c(-111185968, -111185968)	DENND2D	DENN domain containing 2D	79961	0.364929	1.28782	3.37287	0.0133597	0.327587
ILMN_1681890	7.36463	7.74628	X	Xp11.4	-37838835	DYNLT3	dynein light chain Tctex-type 3	6990	0.364833	1.28773	2.69938	0.0330577	0.43849
ILMN_1729450	4.99904	5.37765	16	16p12.3	19555414	C16orf62	chromosome 16 open reading frame 62	57020	0.364659	1.28758	3.34595	0.0138358	0.331842
ILMN_1708006	8.09616	8.47026	6	6p21.33	c(2702950, 31494880, 2827448, 2750768, 2508637, 2836835, 2742491, 2972221, 31498049, 2830617, 2975396, 2745657, 2712094, 2840010, 2753949, 2797344)	MICB	MHC class I polypeptide-related sequence B	4277	0.364567	1.2875	3.54832	0.0106619	0.298161
ILMN_1743506	6.01944	6.36817	17	17q25.3	81666730	CCDC137	coiled-coil domain containing 137	339230	0.3644	1.28735	2.57682	0.0392168	0.466033
ILMN_2065783	6.80408	7.17095	6	6p25.3	-485137	EXOC2	exocyst complex component 2	55770	0.364334	1.28729	4.79772	0.00244632	0.192063
ILMN_1659905	5.57476	5.92425	17	17q21.2	41812709	FKBP10	FK506 binding protein 10	60681	0.364149	1.28712	2.77599	0.0297335	0.421675
ILMN_3304405	5.84937	6.18109	10	10q25.2	c(-110898729, -110898729)	BBIP1	BBSome interacting protein 1	92482	0.363964	1.28696	2.51522	0.0427569	0.477205
ILMN_1762033	5.58787	5.94627	7	7q22.1	c(-103099575, 95602)	NAPEPLD	N-acyl phosphatidylethanolamine phospholipase D	222236	0.363653	1.28668	4.89174	0.00221015	0.186765
ILMN_1736448	4.49521	4.87225	7	7p12.2	c(49773660, 49775332)	VWC2	von Willebrand factor C domain containing 2	375567	0.362738	1.28586	3.22784	0.0161533	0.349813
ILMN_1652287	4.80398	5.14758	17	17q22	56593698	NOG	noggin	9241	0.362221	1.2854	2.80993	0.028376	0.417055
ILMN_2047599	7.93665	8.31082	21	21q22.11	c(-33449140, -43712, -33432485, -27057)	TMEM50B	transmembrane protein 50B	757	0.362135	1.28533	4.09878	0.00541543	0.241095
ILMN_3269719	6.378	6.76006	11	11q13.4	c(-72685068, -72685068)	ARAP1	ArfGAP with RhoGAP domain, ankyrin repeat and PH domain 1	116985	0.361937	1.28515	2.67782	0.0340627	0.442315
ILMN_1726928	7.1567	7.51331	1	1p36.12	-23380908	TCEA3	transcription elongation factor A3	6920	0.361317	1.2846	4.54136	0.00324713	0.208469
ILMN_1744830	5.87183	6.24816	15	15q13.3	c(4830055, 32615475, 4830055, 32615475, 32615143, 4829723)	ARHGAP11A	Rho GTPase activating protein 11A	9824	0.361275	1.28456	3.83161	0.00748038	0.265323
ILMN_3239775	7.87161	8.20263	11	11q14.1	-78653282	TENM4	teneurin transmembrane protein 4	26011	0.360977	1.2843	2.51256	0.0429172	0.477603
ILMN_1788180	6.86504	7.21241	1	1q21.3	c(-153981616, -153981616)	RAB13	RAB13, member RAS oncogene family	5872	0.360932	1.28425	3.84196	0.0073859	0.264165
ILMN_1794740	7.43805	7.81073	11	11p15.5	832951	CD151	CD151 molecule (Raph blood group)	977	0.360857	1.28419	3.31375	0.0144295	0.33726
ILMN_1778357	4.35667	4.70826	21	21q22.3	-44246338	DNMT3L	DNA methyltransferase 3 like	29947	0.360676	1.28403	3.93911	0.00656009	0.254878
ILMN_1671404	11.3538	11.7093	10	10p11.23	c(-29457347, -29457347, -29457347, -29457347)	SVIL	supervillin	6840	0.360608	1.28397	3.9448	0.00651502	0.254662
ILMN_1681737	4.46039	4.82671	X	Xq22.1	-102513681	TMSB15A	thymosin beta 15a	11013	0.360474	1.28385	3.29676	0.0147538	0.339781
ILMN_1792997	9.28746	9.65702	15	15q24.1	-73560002	NPTN	neuroplastin	27020	0.360087	1.2835	4.4318	0.00367547	0.218288
ILMN_1705144	8.35503	8.69084	12	12q24.33	131894733	ULK1	unc-51 like autophagy activating kinase 1	8408	0.359826	1.28327	2.89994	0.025085	0.407009
ILMN_2133038	4.32276	4.68079	5	5p13.2	c(-35953088, -35960755)	UGT3A1	UDP glycosyltransferase family 3 member A1	133688	0.359782	1.28323	3.85567	0.00726268	0.263899
ILMN_1691111	6.57368	6.92197	16	16q24.3	-89696356	SPATA2L	spermatogenesis associated 2 like	124044	0.35971	1.28317	3.65581	0.00930708	0.285219
ILMN_2058795	7.90963	8.24496	8	8q22.1	96645226	CPQ	carboxypeptidase Q	10404	0.359488	1.28297	2.8784	0.0258338	0.410186
ILMN_1683211	4.96038	5.33687	19	19p13.11	19211972	NCAN	neurocan	1463	0.359479	1.28296	3.14546	0.018017	0.36251
ILMN_3298511	4.64289	5.01461	2	2q11.2	97669742	C2orf92	chromosome 2 open reading frame 92	728537	0.359202	1.28272	2.95304	0.0233364	0.396523
ILMN_1735275	7.57684	7.92064	2	2q24.2	c(-159235792, -159235792, -159235792)	WDSUB1	WD repeat, sterile alpha motif and U-box domain containing 1	151525	0.359126	1.28265	2.89194	0.0253603	0.407989
ILMN_2343047	6.52583	6.87595	12	12q24.31	c(-122928991, -122924524, -122920950)	ABCB9	ATP binding cassette subfamily B member 9	23457	0.358773	1.28233	3.18446	0.0171072	0.35594
ILMN_1680420	4.53338	4.88841	10	10q22.2	73110374	NUDT13	nudix hydrolase 13	25961	0.358339	1.28195	2.79266	0.0290582	0.418793
ILMN_1780504	4.33877	4.69906	19	19p13.3	-1229947	CBARP	CACN beta subunit associated regulatory protein	255057	0.358291	1.28191	4.57542	0.00312552	0.203414
ILMN_2136455	6.09799	6.44886	3	3p14.1	-68975211	EOGT	EGF domain specific O-linked N-acetylglucosamine transferase	285203	0.357827	1.28149	4.2626	0.00446619	0.228113
ILMN_2084836	5.86272	6.23066	15	15q23	c(68518372, 68641502, 68578968, 68616539, 68631987)	CORO2B	coronin 2B	10391	0.357533	1.28123	3.57628	0.0102899	0.29367
ILMN_1804494	4.48652	4.83797	15	15q25.3	-85759325	KLHL25	kelch like family member 25	64410	0.357453	1.28116	4.74708	0.00258516	0.192063
ILMN_1689029	5.57273	5.93114	18	18q21.31	56651384	WDR7	WD repeat domain 7	23335	0.357373	1.28109	2.92589	0.0242137	0.402115
ILMN_1735552	8.26945	8.60873	1	1p36.22	c(10210705, 10210705)	KIF1B	kinesin family member 1B	23095	0.357158	1.2809	3.15649	0.0177545	0.361099
ILMN_1717485	4.41301	4.76353	4	4q23	-99636530	LOC285556	uncharacterized LOC285556	285556	0.356809	1.28059	3.91122	0.0067862	0.256495
ILMN_3239103	4.921	5.25834	8	8p23.1-p22	-12766061	LOC340357	uncharacterized LOC340357	340357	0.356252	1.2801	2.74997	0.030821	0.428353
ILMN_1680339	4.80867	5.15337	8	8p22	17576432	PDGFRL	platelet derived growth factor receptor like	5157	0.355994	1.27987	3.83063	0.00748945	0.265371
ILMN_2367753	6.20252	6.56447	1	1q32.1	203626786	ATP2B4	ATPase plasma membrane Ca2+ transporting 4	493	0.355801	1.2797	3.76872	0.00808414	0.273038
ILMN_1705750	11.5471	11.9254	20	20q11.23	c(-38127386, -38127386, -38137948)	TGM2	transglutaminase 2	7052	0.355739	1.27964	3.05549	0.0203209	0.379721
ILMN_2059797	5.82362	6.19686	16	16q22.1	c(67173852, 67170496)	NOL3	nucleolar protein 3	8996	0.355618	1.27953	2.8085	0.0284317	0.4171
ILMN_3270972	8.5214	8.88941	2	c("2p25.1", "2p24")	9206764	ASAP2	ArfGAP with SH3 domain, ankyrin repeat and PH domain 2	8853	0.355617	1.27953	2.82972	0.0276148	0.413905
ILMN_1832155	4.80494	5.14134	11	11q22.3	-103050683	DCUN1D5	defective in cullin neddylation 1 domain containing 5	84259	0.355584	1.2795	2.9429	0.0236599	0.399091
ILMN_1792242	5.19008	5.5402	8	8q13.1	66667551	C8orf44	chromosome 8 open reading frame 44	56260	0.35551	1.27944	2.41091	0.0495322	0.496995
ILMN_3249275	4.5094	4.85839	X	Xp11.4	-40831216	LOC100132831	A20-binding inhibitor of NF-kappaB activation 2 pseudogene	100132831	0.355443	1.27938	2.58315	0.0388709	0.463559
ILMN_1737426	7.56524	7.91859	8	8q11.23	-51817574	PCMTD1	protein-L-isoaspartate (D-aspartate) O-methyltransferase domain containing 1	115294	0.355391	1.27933	2.67804	0.0340519	0.442315
ILMN_1796136	4.40496	4.75813	17	17q25.1	c(74736559, 74671116, 74737216, 74736819)	RAB37	RAB37, member RAS oncogene family	326624	0.355379	1.27932	2.6022	0.0378491	0.458126
ILMN_1668876	4.54807	4.90509	10	10q23.32	c(91410284, 91409234, 91410284)	HECTD2	HECT domain E3 ubiquitin protein ligase 2	143279	0.35514	1.27911	3.08838	0.019444	0.37304
ILMN_1671237	4.74443	5.08681	17	17q21.32	c(-49206233, -49206233, -49206233)	GNGT2	G protein subunit gamma transducin 2	2793	0.354888	1.27889	3.17946	0.0172211	0.357229
ILMN_1703314	8.48567	8.84351	16	16q24.1	84648510	KLHL36	kelch like family member 36	79786	0.354399	1.27845	4.45116	0.00359541	0.218288
ILMN_3241099	4.68096	5.05001	5	5q15	-93617724	FAM172A	family with sequence similarity 172 member A	83989	0.35427	1.27834	2.66218	0.0348114	0.444997
ILMN_1752631	8.78324	9.12208	3	3p11.1	c(-88051949, -88051949)	CGGBP1	CGG triplet repeat binding protein 1	8545	0.354255	1.27832	2.53491	0.0415905	0.472484
ILMN_1652512	7.75906	8.10786	21	21q22.3	c(-41885109, -41885109)	C2CD2	C2 calcium dependent domain containing 2	25966	0.354027	1.27812	4.36293	0.00397682	0.222195
ILMN_1695290	8.80325	9.1664	14	14q22.1	c(-52859487, -52857270)	FERMT2	fermitin family member 2	10979	0.353721	1.27785	3.21721	0.0163815	0.351614
ILMN_1665510	8.78084	9.14051	1	1p36.23	-8011718	ERRFI1	ERBB receptor feedback inhibitor 1	54206	0.353508	1.27766	4.62386	0.00296126	0.19901
ILMN_1805737	10.9901	11.3317	10	10p15.2	c(3068626, 3067519, 3069188, 3104608, 3067969)	PFKP	phosphofructokinase, platelet	5214	0.353414	1.27758	4.04322	0.00578656	0.244935
ILMN_3271138	4.60309	4.97659	8	8q13.1	-66946500	TCF24	transcription factor 24	100129654	0.353225	1.27741	3.00392	0.0217831	0.38711
ILMN_1798123	7.41173	7.78054	1	1p34.2	c(-43363396, -43363396)	ELOVL1	ELOVL fatty acid elongase 1	64834	0.353132	1.27733	3.69799	0.00882794	0.281133
ILMN_1805449	5.42583	5.77619	12	12p13.31	c(6452010, 6451673)	TAPBPL	TAP binding protein like	55080	0.352967	1.27718	4.02019	0.00594859	0.246873
ILMN_1697548	8.16695	8.52511	1	1p31.1	c(81800396, 81800936, 81800375, 81699769)	ADGRL2	adhesion G protein-coupled receptor L2	23266	0.35284	1.27707	4.07987	0.00553872	0.243562
ILMN_1743747	10.0498	10.3987	1	1q22	c(155320848, 155323936, 155324394)	RUSC1	RUN and SH3 domain containing 1	23623	0.352812	1.27705	4.14806	0.00510826	0.23669
ILMN_1806434	4.83367	5.18214	15	15q23	c(69314402, 69298954)	PAQR5	progestin and adipoQ receptor family member 5	54852	0.352701	1.27695	3.03013	0.0210262	0.382591
ILMN_2353642	8.786	9.13636	1	1p34.1	43974647	ATP6V0B	ATPase H+ transporting V0 subunit b	533	0.352532	1.2768	2.82976	0.0276133	0.413905
ILMN_2219628	4.92304	5.26512	2	2q31.1	c(169798811, 169799027)	SSB	Sjogren syndrome antigen B	6741	0.352529	1.2768	2.7473	0.0309352	0.428519
ILMN_1716446	5.63425	5.96033	1	1p22.3	-85265775	BCL10	B-cell CLL/lymphoma 10	8915	0.352384	1.27667	2.44733	0.0470479	0.491812
ILMN_2134538	10.9951	11.3499	11	11q12.3	-61964284	FTH1	ferritin heavy chain 1	2495	0.352366	1.27665	4.78051	0.00249253	0.192063
ILMN_1776213	4.94634	5.31707	5	5q15	98769294	RGMB	repulsive guidance molecule family member b	285704	0.352292	1.27659	2.5904	0.0384783	0.461413
ILMN_1796712	11.9778	12.3295	1	1q21.3	-151982909	S100A10	S100 calcium binding protein A10	6281	0.352279	1.27658	3.556	0.0105583	0.297123
ILMN_1692844	5.90586	6.25583	4	4p15.2	26583923	TBC1D19	TBC1 domain family member 19	55296	0.352253	1.27655	4.64674	0.00288701	0.197878
ILMN_1815500	9.63638	9.97718	6	6p21.31	33621378	ITPR3	inositol 1,4,5-trisphosphate receptor type 3	3710	0.352022	1.27635	3.58415	0.0101877	0.292434
ILMN_1682180	7.12613	7.47162	8	8q13.1	-66630252	VCPIP1	valosin containing protein interacting protein 1	80124	0.351738	1.2761	4.14641	0.00511821	0.23669
ILMN_2195703	5.77947	6.13201	5	5q32	c(149730251, 149771939)	PPARGC1B	PPARG coactivator 1 beta	133522	0.351567	1.27595	2.8402	0.0272207	0.412775
ILMN_1716057	6.52011	6.89208	1	1q41	c(223701592, 223712416)	CAPN2	calpain 2	824	0.351453	1.27584	2.64617	0.0355961	0.448098
ILMN_1779147	6.79428	7.17268	5	5q13.3	-74627405	ENC1	ectodermal-neural cortex 1	8507	0.350903	1.27536	2.60921	0.0374801	0.455888
ILMN_1653871	8.15971	8.51344	7	7q22.3	-106248285	NAMPT	nicotinamide phosphoribosyltransferase	10135	0.350758	1.27523	4.14472	0.00512843	0.23669
ILMN_1715625	5.93392	6.29156	20	20p12.2	10435302	SLX4IP	SLX4 interacting protein	128710	0.350308	1.27483	3.46051	0.0119293	0.311506
ILMN_1715804	6.71482	7.05291	17	17p13.3	-1517988	PITPNA	phosphatidylinositol transfer protein alpha	5306	0.350238	1.27477	2.46849	0.0456646	0.487218
ILMN_1807439	5.93396	6.28901	15	15q26.3	100879691	ALDH1A3	aldehyde dehydrogenase 1 family member A3	220	0.350205	1.27474	4.17006	0.00497739	0.235628
ILMN_1717809	5.43033	5.78588	20	20p13	-3927308	RNF24	ring finger protein 24	11237	0.350095	1.27464	4.30782	0.00423779	0.225153
ILMN_1767651	5.64304	5.9855	7	7q21.3	-98215442	TECPR1	tectonin beta-propeller repeat containing 1	25851	0.350073	1.27463	2.4046	0.0499767	0.498985
ILMN_1781536	8.13409	8.46402	15	15q25.1	80152890	FAH	fumarylacetoacetate hydrolase	2184	0.350032	1.27459	2.78678	0.0292946	0.419419
ILMN_1786843	6.82526	7.17015	16	16p11.2	-29906335	KCTD13	potassium channel tetramerization domain containing 13	253980	0.349349	1.27399	2.8921	0.0253547	0.407989
ILMN_1701643	5.77044	6.12893	11	11q13.4-q13.5	c(-75434639, -75434639)	GDPD5	glycerophosphodiester phosphodiesterase domain containing 5	81544	0.348944	1.27363	2.78885	0.029211	0.419289
ILMN_1778611	7.92883	8.28044	7	7p11.2	55964576	NIPSNAP2	nipsnap homolog 2	2631	0.348419	1.27316	4.39463	0.00383482	0.21957
ILMN_1668270	5.48238	5.82282	1	1p36.11	26826709	ZDHHC18	zinc finger DHHC-type containing 18	84243	0.348332	1.27309	3.84982	0.00731497	0.26414
ILMN_1808625	4.43737	4.78624	17	17p11.2	-21528309	C17orf51	chromosome 17 open reading frame 51	339263	0.348143	1.27292	4.51684	0.00333793	0.211541
ILMN_1707513	4.71581	5.04942	19	19p13.11	c(18340586, 18340586)	PGPEP1	pyroglutamyl-peptidase I	54858	0.347871	1.27268	3.75062	0.00826777	0.275888
ILMN_1811264	8.54934	8.90017	15	15q15.1	c(-40552912, -40531340)	CCDC32	coiled-coil domain containing 32	90416	0.347833	1.27265	4.15727	0.00505301	0.236501
ILMN_2055156	4.29917	4.64791	8	8q21.13	-80967810	PAG1	phosphoprotein membrane anchor with glycosphingolipid microdomains 1	55824	0.347704	1.27253	4.65375	0.0028647	0.197283
ILMN_2150654	7.80919	8.14697	19	19p13.13-p13.12	13795459	ZSWIM4	zinc finger SWIM-type containing 4	65249	0.347638	1.27248	3.90076	0.00687325	0.257137
ILMN_3237907	7.23575	7.58462	1	1p34.1	c(-44874528, -44850521)	EIF2B3	eukaryotic translation initiation factor 2B subunit gamma	8891	0.34749	1.27235	3.69904	0.00881645	0.281133
ILMN_1658695	7.49915	7.85603	1	1q23.3	163321932	NUF2	NUF2, NDC80 kinetochore complex component	83540	0.347064	1.27197	3.71015	0.00869491	0.281133
ILMN_1719627	5.99481	6.32302	1	1q21.3	c(153774353, 91054)	SLC27A3	solute carrier family 27 member 3	11000	0.346996	1.27191	2.52885	0.0419456	0.473772
ILMN_1651354	11.7032	12.067	4	4q22.1	87975649	SPP1	secreted phosphoprotein 1	6696	0.34678	1.27172	2.45348	0.0466415	0.49167
ILMN_1768050	8.64068	9.00553	4	4q31.1	c(140343442, 140343460, 140257285, 140373509)	SCOC	short coiled-coil protein	60592	0.34671	1.27166	2.85769	0.026576	0.411007
ILMN_1704753	9.90867	10.241	2	2p21	46297401	EPAS1	endothelial PAS domain protein 1	2034	0.346499	1.27147	3.80806	0.00770049	0.268221
ILMN_1754947	4.64827	4.99867	4	4p14	c(37891083, 38111901, 38119953, 38110180)	TBC1D1	TBC1 domain family member 1	23216	0.346276	1.27128	4.11804	0.00529304	0.240579
ILMN_1671486	7.7886	8.13241	15	15q25.2	-82848976	HOMER2	homer scaffolding protein 2	9455	0.345563	1.27065	3.55744	0.0105391	0.297123
ILMN_2131523	7.58783	7.94809	13	13q12.12	c(-23328822, -23328822)	SACS	sacsin molecular chaperone	26278	0.345536	1.27062	3.16747	0.0174974	0.359283
ILMN_2300636	5.5839	5.94278	22	22q12.3	35257451	HMGXB4	HMG-box containing 4	10042	0.345495	1.27059	2.43919	0.0475918	0.491986
ILMN_1701991	5.82456	6.16247	21	21q22.11	c(-32628758, -32628758)	SYNJ1	synaptojanin 1	8867	0.345141	1.27028	4.29855	0.00428351	0.225153
ILMN_1651832	9.56219	9.90821	11	11q13.1	c(-64852726, -64852726)	EHD1	EH domain containing 1	10938	0.344457	1.26967	4.79112	0.00246392	0.192063
ILMN_2130514	6.50732	6.86035	11	11q21	c(-95768941, -95768941)	FAM76B	family with sequence similarity 76 member B	143684	0.344362	1.26959	3.69837	0.00882379	0.281133
ILMN_1735347	7.06475	7.40505	2	2p13.3	-71109675	MCEE	methylmalonyl-CoA epimerase	84693	0.344128	1.26938	4.48908	0.00344414	0.21578
ILMN_2334693	7.93449	8.26997	17	17q25.3	c(82458663, 82458183)	NARF	nuclear prelamin A recognition factor	26502	0.344034	1.2693	3.82021	0.00758609	0.266417
ILMN_1706645	6.30484	6.65926	6	6q13	-73425132	CGAS	cyclic GMP-AMP synthase	115004	0.343614	1.26893	3.38162	0.0132088	0.325741
ILMN_1658502	4.39128	4.73201	15	15q25.2	84631459	SCAND2P	SCAN domain containing 2 pseudogene	54581	0.34361	1.26893	4.72873	0.00263761	0.19225
ILMN_2364521	10.7188	11.0648	19	19q13.2	c(41219198, 41226754)	AXL	AXL receptor tyrosine kinase	558	0.343193	1.26856	3.67059	0.009136	0.282897
ILMN_1813657	7.04787	7.40428	20	20q11.22-q11.23	35772000	PHF20	PHD finger protein 20	51230	0.3431	1.26848	3.49716	0.0113813	0.306745
ILMN_1764714	4.46275	4.80008	19	19p13.2	11239618	ANGPTL8	angiopoietin like 8	55908	0.342721	1.26815	3.58843	0.0101327	0.292238
ILMN_1724181	7.82585	8.16597	4	4q31.21	141636595	IL15	interleukin 15	3600	0.342374	1.26784	3.71109	0.00868475	0.281133
ILMN_1716265	6.99406	7.34994	11	11q13.4	-74330311	PGM2L1	phosphoglucomutase 2 like 1	283209	0.341993	1.26751	3.665	0.00920033	0.282953
ILMN_1724789	6.53133	6.87607	11	11p13	c(-33703009, -33703009, -33703009)	CD59	CD59 molecule (CD59 blood group)	966	0.341897	1.26742	4.43095	0.00367903	0.218288
ILMN_1764723	6.43838	6.80058	5	5q35.1	c(-172333498, -172325180)	SH3PXD2B	SH3 and PX domains 2B	285590	0.341824	1.26736	2.67374	0.0342562	0.442848
ILMN_1789999	8.46104	8.79064	1	1p21.2	c(100896077, 100896075)	SLC30A7	solute carrier family 30 member 7	148867	0.341699	1.26725	2.79305	0.0290429	0.418793
ILMN_1669362	6.66598	7.0066	12	12q13.13	53097651	IGFBP6	insulin like growth factor binding protein 6	3489	0.341568	1.26713	2.90353	0.0249625	0.405946
ILMN_1851540	5.91553	6.2683	3	3q28-q29	c(-192139392, -192139392)	FGF12	fibroblast growth factor 12	2257	0.340799	1.26646	3.73046	0.00847756	0.279075
ILMN_2309156	8.79144	9.12431	20	20q13.31	c(-57648391, -57648391, -57648391, -57648391)	PMEPA1	prostate transmembrane protein, androgen induced 1	56937	0.340656	1.26633	3.7694	0.00807739	0.273038
ILMN_1769546	9.03379	9.37997	20	20p11.23	c(19889565, 19886520)	RIN2	Ras and Rab interactor 2	54453	0.340255	1.26598	4.11001	0.00534366	0.240857
ILMN_1728710	6.46694	6.81607	19	19q13.41	-52949378	ZNF816	zinc finger protein 816	125893	0.340253	1.26598	3.76854	0.00808596	0.273038
ILMN_1716089	6.42686	6.76069	19	19p13.2	c(-11164266, -11164266, -11164266)	KANK2	KN motif and ankyrin repeat domains 2	25959	0.340086	1.26583	4.09287	0.00545365	0.241192
ILMN_2311166	9.94285	10.2801	3	3q21.2	-124761948	ITGB5	integrin subunit beta 5	3693	0.34001	1.26577	4.44406	0.00362454	0.218288
ILMN_3269775	8.63347	8.97534	14	14q32.12	c(93184950, 299512, 93185029, 299591)	TMEM251	transmembrane protein 251	26175	0.339826	1.2656	3.70263	0.00877696	0.281133
ILMN_1734153	6.65661	7.00447	X	Xq28	154436912	GDI1	GDP dissociation inhibitor 1	2664	0.339358	1.26519	3.47095	0.0117703	0.309511
ILMN_1774602	4.32577	4.66168	3	3p25.1	c(13549124, 13568739)	FBLN2	fibulin 2	2199	0.339304	1.26515	2.97055	0.0227887	0.392893
ILMN_2229950	4.8585	5.20629	2	2p13.3	71130313	MPHOSPH10	M-phase phosphoprotein 10	10199	0.339186	1.26504	2.44133	0.0474484	0.491895
ILMN_2390586	5.89717	6.22601	2	2q37.1	c(230416155, 230416155, 230416755, 230416155, 230416155)	SP100	SP100 nuclear antigen	6672	0.338885	1.26478	4.09759	0.0054231	0.241095
ILMN_1697880	6.09001	6.43233	17	17p13.2	4807100	PLD2	phospholipase D2	5338	0.33857	1.2645	4.05021	0.00573833	0.244935
ILMN_1680111	4.72464	5.08328	1	1p36.11-p35.3	-27534244	AHDC1	AT-hook DNA binding motif containing 1	27245	0.33807	1.26406	2.78476	0.0293763	0.420046
ILMN_1685679	5.969	6.30178	6	6q22.33	c(127266737, 127266837, 127266681)	RNF146	ring finger protein 146	81847	0.337989	1.26399	2.99393	0.0220789	0.388911
ILMN_1795715	5.82109	6.16012	1	1p21.3	c(-97077743, -97719757)	DPYD	dihydropyrimidine dehydrogenase	1806	0.337806	1.26383	3.32767	0.0141694	0.334592
ILMN_1710325	6.28704	6.63267	13	13q22.3	77535673	SCEL	sciellin	8796	0.337803	1.26383	4.17517	0.00494751	0.23527
ILMN_1741613	8.01557	8.35318	6	6q22.31	-122443347	SERINC1	serine incorporator 1	57515	0.337697	1.26374	4.58023	0.00310876	0.203414
ILMN_1717252	4.83684	5.19816	5	5q31.1	135930316	FBXL21	F-box and leucine rich repeat protein 21 (gene/pseudogene)	26223	0.337599	1.26365	2.47512	0.0452395	0.486183
ILMN_1785268	8.1207	8.45926	1	1p13.1	c(-116514533, -116518699)	CD58	CD58 molecule	965	0.337488	1.26355	3.97652	0.00626974	0.251052
ILMN_1765525	5.32156	5.6575	7	7q11.23	c(-75042160, -75056514, -75027119)	RCC1L	RCC1 like	81554	0.337405	1.26348	2.91935	0.02443	0.403182
ILMN_1839019	9.48947	9.83111	3	3q27.3-q28	c(188212932, 188225404, 188153872)	LPP	LIM domain containing preferred translocation partner in lipoma	4026	0.337187	1.26329	3.54212	0.0107465	0.29884
ILMN_2129309	5.11074	5.44406	14	14q21.1	-39031918	SEC23A	Sec23 homolog A, coat complex II component	10484	0.337037	1.26316	3.85264	0.00728973	0.263992
ILMN_1741711	7.75422	8.10913	21	21q22.12	c(36164540, 36156781)	DOPEY2	dopey family member 2	9980	0.336896	1.26304	2.74407	0.0310734	0.428643
ILMN_1672650	8.73325	9.07843	15	15q23	c(-72199028, -72199028)	PKM	pyruvate kinase M1/2	5315	0.336751	1.26291	3.21581	0.0164119	0.351876
ILMN_1779401	9.21799	9.54909	15	15q15.1	41231238	CHP1	calcineurin like EF-hand protein 1	11261	0.336678	1.26285	3.49077	0.011475	0.308108
ILMN_1804396	9.1292	9.4837	14	14q24.3	-77024542	IRF2BPL	interferon regulatory factor 2 binding protein like	64207	0.336593	1.26277	3.27692	0.0151427	0.341346
ILMN_1737918	4.53132	4.87731	1	1p36.12	c(22636505, 22636761)	C1QA	complement C1q A chain	712	0.336324	1.26254	2.45203	0.0467372	0.491675
ILMN_1689431	5.1973	5.55832	20	20q13.32	c(-58459100, -58470241)	APCDD1L	APC down-regulated 1 like	164284	0.336198	1.26243	2.79462	0.0289801	0.418793
ILMN_2204297	7.12182	7.46965	14	14q22.3	57268887	AP5M1	adaptor related protein complex 5 mu 1 subunit	55745	0.335923	1.26218	2.94296	0.0236582	0.399091
ILMN_1714700	5.37643	5.69414	2	2p24.3	12716871	TRIB2	tribbles pseudokinase 2	28951	0.335784	1.26206	2.41847	0.0490057	0.496244
ILMN_2038775	7.49608	7.83574	6	6p25.2	-3153665	TUBB2A	tubulin beta 2A class IIa	7280	0.33556	1.26187	2.84838	0.0269173	0.412378
ILMN_1755391	8.69769	9.02695	16	16q13	57245125	ARL2BP	ADP ribosylation factor like GTPase 2 binding protein	23568	0.33512	1.26148	4.15851	0.00504564	0.236501
ILMN_1717173	9.66692	10.0026	3	3q26.31	c(172750684, 172750951)	ECT2	epithelial cell transforming 2	1894	0.334863	1.26126	3.04155	0.0207056	0.382236
ILMN_1706261	5.14517	5.49274	15	15q26.1	c(91853707, 91854299, 91853707)	SLCO3A1	solute carrier organic anion transporter family member 3A1	28232	0.334848	1.26124	3.80388	0.00774026	0.268734
ILMN_2143011	4.3209	4.65283	1	1p31.3	63548979	DLEU2L	deleted in lymphocytic leukemia 2-like	79469	0.334833	1.26123	3.64897	0.00938751	0.286476
ILMN_1745471	8.3873	8.72412	14	14q12	24161212	IRF9	interferon regulatory factor 9	10379	0.334806	1.26121	3.40567	0.0128037	0.320334
ILMN_1787705	10.7684	11.1069	8	8p21.3	20197192	ATP6V1B2	ATPase H+ transporting V1 subunit B2	526	0.334789	1.26119	3.22294	0.0162581	0.350724
ILMN_1652237	6.6892	7.01267	21	21q22.12	36134964	CBR3	carbonyl reductase 3	874	0.334475	1.26092	3.14876	0.0179381	0.362081
ILMN_1781468	6.22197	6.55071	1	1p34.2	c(40393344, 40396799, 40373705, 40374632)	SMAP2	small ArfGAP2	64744	0.33403	1.26053	3.19775	0.0168086	0.354263
ILMN_1757604	11.1801	11.52	9	9p13.3	c(-35681992, -35682925)	TPM2	tropomyosin 2	7169	0.333696	1.26024	4.34081	0.00407933	0.224521
ILMN_1709549	6.41408	6.7583	17	17q21.31	c(-45435899, -126334, -126404, -143095, -143374, -45452937)	PLEKHM1	pleckstrin homology and RUN domain containing M1	9842	0.33329	1.25988	3.02661	0.0211262	0.383463
ILMN_1738816	4.6419	4.95633	13	13q14.11	-40555663	FOXO1	forkhead box O1	2308	0.332849	1.2595	2.55827	0.0402494	0.467064
ILMN_1748124	8.12234	8.46594	X	Xq22.3	c(-107713221, -107713221, -107713221, -107713221)	TSC22D3	TSC22 domain family member 3	1831	0.332386	1.25909	3.93758	0.00657229	0.254878
ILMN_2377862	6.33764	6.66721	11	11q13.4	c(-73675637, -73675637)	RAB6A	RAB6A, member RAS oncogene family	5870	0.331851	1.25863	2.70165	0.0329537	0.438429
ILMN_1661657	4.32776	4.65256	11	11p15.4	3626459	TRPC2	transient receptor potential cation channel subfamily C member 2, pseudogene	7221	0.331634	1.25844	3.62891	0.00962752	0.288075
ILMN_1804611	6.6468	6.98651	12	12q23.3	c(106955721, 106956784)	TMEM263	transmembrane protein 263	90488	0.331575	1.25839	3.35101	0.0137449	0.331016
ILMN_2119224	7.07789	7.43233	1	1q24.2	c(-169921328, -169921328)	KIFAP3	kinesin associated protein 3	22920	0.331334	1.25818	2.83468	0.0274274	0.413444
ILMN_3309554	4.31077	4.63803	17	17q11.2	32350108	MIR632	microRNA 632	693217	0.331204	1.25806	4.15201	0.00508447	0.236501
ILMN_2176037	7.82067	8.16554	17	17q24.1	c(-65009288, -65009288)	GNA13	G protein subunit alpha 13	10672	0.331174	1.25804	2.87451	0.0259714	0.410186
ILMN_2406815	6.10704	6.46652	7	7q22.1	102912896	LRRC17	leucine rich repeat containing 17	10234	0.331123	1.25799	2.50539	0.0433524	0.478515
ILMN_1651429	4.81176	5.13328	22	22q12.2	-31104771	SELENOM	selenoprotein M	140606	0.33097	1.25786	3.37779	0.0132746	0.326687
ILMN_1683905	4.68475	5.00399	19	19p13.3	751112	MISP	mitotic spindle positioning	126353	0.330882	1.25778	3.73247	0.00845636	0.278873
ILMN_1776464	8.99529	9.3214	13	13q12.12	-24420930	PARP4	poly(ADP-ribose) polymerase family member 4	143	0.330845	1.25775	3.16232	0.0176175	0.360487
ILMN_1779674	7.61324	7.95367	3	3p14.2	61561568	PTPRG	protein tyrosine phosphatase, receptor type G	5793	0.330812	1.25772	3.5704	0.010367	0.294408
ILMN_2110908	8.92988	9.26809	8	8q24.21	127735433	MYC	MYC proto-oncogene, bHLH transcription factor	4609	0.330452	1.25741	4.10017	0.0054065	0.241095
ILMN_1789398	4.41711	4.74389	X	Xq23	c(110003113, 110002634, 110003113, 110002634)	TMEM164	transmembrane protein 164	84187	0.330334	1.2573	4.03895	0.00581623	0.245736
ILMN_1674934	4.42184	4.74091	6	6p25.3	1389833	FOXF2	forkhead box F2	2295	0.330326	1.2573	2.78495	0.0293685	0.420046
ILMN_2081070	5.41062	5.72378	4	4q13.3	-74744759	BTC	betacellulin	685	0.330163	1.25716	2.99101	0.0221664	0.388911
ILMN_2366192	4.42562	4.75662	8	8p22	c(-17864390, -17864390)	FGL1	fibrinogen like 1	2267	0.329999	1.25701	4.31482	0.00420358	0.225153
ILMN_1724984	5.65663	5.97711	2	2p11.2	c(-88556739, -88556739)	EIF2AK3	eukaryotic translation initiation factor 2 alpha kinase 3	9451	0.32995	1.25697	3.9182	0.00672882	0.256495
ILMN_2068498	4.42626	4.74849	8	8q24.21	127415611	POU5F1B	POU class 5 homeobox 1B	5462	0.329926	1.25695	4.03567	0.00583915	0.246101
ILMN_2251505	4.54952	4.89015	3	3p22.3	c(35642356, 35641017, 35679623, 35639173, 35679620, 35679786, 35680936)	ARPP21	cAMP regulated phosphoprotein 21	10777	0.329211	1.25633	3.34392	0.0138724	0.331842
ILMN_1664177	5.4414	5.79345	1	1p13.3	109483904	ATXN7L2	ataxin 7 like 2	127002	0.329077	1.25621	2.74455	0.0310528	0.428643
ILMN_1702009	6.43812	6.76789	1	1q21.2	c(-149903319, -149903319)	SV2A	synaptic vesicle glycoprotein 2A	9900	0.328992	1.25614	2.89839	0.0251382	0.407095
ILMN_1740052	4.42129	4.76103	2	2q35	c(219434977, 219460811)	SPEG	SPEG complex locus	10290	0.328817	1.25598	2.81765	0.0280766	0.415437
ILMN_1734184	5.65464	6.01076	12	12q24.13	113358565	PLBD2	phospholipase B domain containing 2	196463	0.328765	1.25594	2.42831	0.0483286	0.495435
ILMN_1703074	8.90557	9.24326	17	17q11.2	c(30380477, 30378923)	CPD	carboxypeptidase D	1362	0.32794	1.25522	2.7669	0.0301088	0.425196
ILMN_1738263	8.02297	8.34242	20	20q11.22	-34560541	PIGU	phosphatidylinositol glycan anchor biosynthesis class U	128869	0.327343	1.2547	3.80662	0.00771414	0.268221
ILMN_1802799	8.49113	8.82863	1	1p34.3	38991243	AKIRIN1	akirin 1	79647	0.327324	1.25468	3.69077	0.00890803	0.281462
ILMN_1776666	4.34617	4.6607	1	1p34.3	-36795526	GRIK3	glutamate ionotropic receptor kainate type subunit 3	2899	0.327294	1.25466	3.74036	0.0083738	0.277325
ILMN_2169761	7.26631	7.59392	12	12q12	-38652199	CPNE8	copine 8	144402	0.326998	1.2544	4.47995	0.00347991	0.21578
ILMN_1812432	4.33137	4.65825	11	11q24.2	c(126283086, 126283086)	TIRAP	TIR domain containing adaptor protein	114609	0.326944	1.25435	4.13702	0.00517536	0.237901
ILMN_1683755	5.71635	6.04706	1	1q32.1	204073117	SOX13	SRY-box 13	9580	0.326813	1.25424	4.40337	0.00379667	0.219253
ILMN_1651799	8.84233	9.17352	12	12q13.11	-46358187	SLC38A2	solute carrier family 38 member 2	54407	0.326593	1.25405	4.01774	0.00596608	0.246873
ILMN_1685676	5.66561	5.99674	11	11q12.3	c(62728479, 62728072)	TTC9C	tetratricopeptide repeat domain 9C	283237	0.326423	1.2539	3.73473	0.00843261	0.27847
ILMN_2054261	4.36097	4.69041	6	6q22.1	116877212	RFX6	regulatory factor X6	222546	0.326405	1.25389	4.51823	0.0033327	0.211541
ILMN_1744034	4.42387	4.73509	3	3p13	71753723	GPR27	G protein-coupled receptor 27	2850	0.326273	1.25377	2.85058	0.0268362	0.412374
ILMN_1726565	9.48546	9.79511	19	19p13.11	18153177	PIK3R2	phosphoinositide-3-kinase regulatory subunit 2	5296	0.326209	1.25371	2.46049	0.0461828	0.490511
ILMN_1753002	8.86055	9.18375	14	14q11.2	c(-21459019, -21459019)	RAB2B	RAB2B, member RAS oncogene family	84932	0.326096	1.25362	3.05073	0.0204513	0.380713
ILMN_1790778	8.86836	9.1945	8	8p21.2	-26504679	PNMA2	PNMA family member 2	10687	0.325463	1.25307	2.82598	0.0277572	0.41434
ILMN_1787657	8.07146	8.39266	7	7q21.13	90403333	CLDN12	claudin 12	9069	0.325402	1.25301	4.04373	0.00578306	0.244935
ILMN_1781386	7.94979	8.27223	17	17q24.2	-68421280	WIPI1	WD repeat domain, phosphoinositide interacting 1	55062	0.325372	1.25299	4.27724	0.00439076	0.227633
ILMN_1758941	8.57775	8.90515	5	5q22.2	-112876383	REEP5	receptor accessory protein 5	7905	0.325309	1.25293	4.16739	0.00499307	0.23581
ILMN_2104877	8.2425	8.58215	1	1p33	c(47333796, 47333796)	CMPK1	cytidine/uridine monophosphate kinase 1	51727	0.325234	1.25287	3.44557	0.0121609	0.313925
ILMN_1804509	4.54347	4.87513	2	2p23.3	c(26848100, 26848288, 26848423)	DPYSL5	dihydropyrimidinase like 5	56896	0.325051	1.25271	2.82774	0.0276898	0.413979
ILMN_1660871	7.63321	7.95932	9	9q33.3	c(124291970, 124292419, 124257916, 124257605, 124258250)	NEK6	NIMA related kinase 6	10783	0.324408	1.25215	4.11071	0.00533926	0.240857
ILMN_2335319	4.61231	4.93632	2	2p21	-42442016	KCNG3	potassium voltage-gated channel modifier subfamily G member 3	170850	0.324364	1.25211	2.96039	0.0231049	0.395121
ILMN_1662070	4.36314	4.68986	11	11q23.2	c(113975074, 113977499)	HTR3A	5-hydroxytryptamine receptor 3A	3359	0.324106	1.25189	3.63971	0.00949739	0.287406
ILMN_2393450	9.2251	9.55228	14	14q32.33	c(104689605, 104689605)	INF2	inverted formin, FH2 and WH2 domain containing	64423	0.323802	1.25162	3.59221	0.0100843	0.291911
ILMN_1795285	7.88783	8.21002	5	5q31.1	c(134524374, 134525649, 134526107)	JADE2	jade family PHD finger 2	23338	0.323614	1.25146	4.20044	0.00480274	0.234842
ILMN_1670462	4.63437	4.9473	7	7p12.3	-47963287	HUS1	HUS1 checkpoint clamp component	3364	0.323459	1.25133	3.47697	0.0116798	0.309013
ILMN_1807515	5.39097	5.71995	10	10q21.1	-51695485	CSTF2T	cleavage stimulation factor subunit 2 tau variant	23283	0.323306	1.25119	3.6872	0.0089479	0.281724
ILMN_1659027	9.69875	10.0108	1	1p34.2	-42925374	SLC2A1	solute carrier family 2 member 1	6513	0.323066	1.25099	3.85387	0.00727873	0.263899
ILMN_2377829	4.43248	4.74247	10	10q26.11	119029715	NANOS1	nanos C2HC-type zinc finger 1	340719	0.322916	1.25086	3.30549	0.0145863	0.338409
ILMN_1720513	4.50651	4.85378	18	18q12.3	c(44680897, 44680172)	SETBP1	SET binding protein 1	26040	0.322806	1.25076	2.45185	0.0467488	0.491675
ILMN_2387251	4.37497	4.70043	20	20q13.12	45857580	ZSWIM3	zinc finger SWIM-type containing 3	140831	0.322768	1.25073	3.82849	0.00750917	0.265797
ILMN_1755303	8.75592	9.08836	20	20q13.2	-53567070	ZNF217	zinc finger protein 217	7764	0.322592	1.25058	2.99297	0.0221077	0.388911
ILMN_1702301	7.83	8.16482	2	2q36.2	c(-224765089, -224765089)	DOCK10	dedicator of cytokinesis 10	55619	0.322539	1.25053	3.42229	0.0125314	0.316045
ILMN_1669366	5.30082	5.61872	13	13q12.11	20566815	IFT88	intraflagellar transport 88	8100	0.322372	1.25038	4.17858	0.00492769	0.23527
ILMN_2061446	9.09108	9.42375	3	3q26.31	-172630644	NCEH1	neutral cholesterol ester hydrolase 1	57552	0.32231	1.25033	3.48827	0.0115117	0.308134
ILMN_1707551	6.45499	6.79068	17	17q25.3	c(78187316, 78187316)	AFMID	arylformamidase	125061	0.321732	1.24983	3.5041	0.0112807	0.30503
ILMN_1689704	9.79402	10.1067	12	12q14.2	c(63780125, 63779802)	TMEM5	transmembrane protein 5	10329	0.321614	1.24973	3.7599	0.00817308	0.275171
ILMN_1715863	6.01074	6.33778	16	16q23.1	-74671854	MLKL	mixed lineage kinase domain like pseudokinase	197259	0.321533	1.24966	4.06552	0.00563437	0.244687
ILMN_1666522	4.83532	5.13452	6	6q25.3	157381524	ZDHHC14	zinc finger DHHC-type containing 14	79683	0.321334	1.24949	2.76148	0.030335	0.426521
ILMN_1807016	6.24591	6.55098	9	9q33.3	124011609	LHX2	LIM homeobox 2	9355	0.321267	1.24943	2.91401	0.0246083	0.40418
ILMN_3236752	5.70119	6.00825	1	1p11.2	-120432203	PFN1P2	profilin 1 pseudogene 2	767846	0.321241	1.2494	3.45593	0.0119997	0.312701
ILMN_1789702	7.43017	7.7562	3	3p12.2	-81489698	GBE1	1,4-alpha-glucan branching enzyme 1	2632	0.320647	1.24889	3.25811	0.0155216	0.344612
ILMN_2263718	8.84752	9.17423	17	17q21.33	c(-50962173, -50962173)	SPAG9	sperm associated antigen 9	9043	0.320625	1.24887	3.327	0.0141819	0.334658
ILMN_2046470	5.92915	6.25623	14	14q23.1	c(59263440, 59188662)	DAAM1	dishevelled associated activator of morphogenesis 1	23002	0.320624	1.24887	3.47584	0.0116967	0.309013
ILMN_1680738	7.19863	7.50629	5	5q22.1	c(-111729302, -111729302, -111729302, -111729302, -111729302, -111729302, -111729302, -111729302, -111729302)	NREP	neuronal regeneration related protein	9315	0.319928	1.24827	3.10492	0.0190184	0.369693
ILMN_1795400	8.66818	8.96902	17	17q25.3	c(-158238, 82752063)	TBCD	tubulin folding cofactor D	6904	0.319578	1.24797	2.43738	0.0477138	0.492509
ILMN_1696311	7.75364	8.07888	8	8q12.1	-56957928	IMPAD1	inositol monophosphatase domain containing 1	54928	0.319086	1.24754	3.78504	0.00792248	0.271295
ILMN_1664516	8.88532	9.20465	1	1q41	214603188	CENPF	centromere protein F	1063	0.318732	1.24723	3.48207	0.0116036	0.309013
ILMN_1700896	7.90583	8.2168	4	4q34.1	173370941	SAP30	Sin3A associated protein 30	8819	0.318493	1.24703	4.0463	0.00576526	0.244935
ILMN_1790973	7.57959	7.90696	20	20p12.3	5126760	CDS2	CDP-diacylglycerol synthase 2	8760	0.318316	1.24687	3.81815	0.0076053	0.266735
ILMN_1695917	10.7422	11.0715	5	5q31.1	-133955506	C5orf15	chromosome 5 open reading frame 15	56951	0.318111	1.2467	2.43746	0.0477083	0.492509
ILMN_1726693	6.91363	7.22142	11	11p15.1	18322268	GTF2H1	general transcription factor IIH subunit 1	2965	0.317945	1.24655	3.66961	0.00914724	0.282897
ILMN_2391150	4.51946	4.8363	3	3q12.1	c(-99833143, -99833143, -99847922, -99847922)	FILIP1L	filamin A interacting protein 1 like	11259	0.317746	1.24638	3.64592	0.00942355	0.286749
ILMN_1761278	4.37257	4.68244	1	1p13.2	111346559	PIFO	primary cilia formation	128344	0.316853	1.24561	3.61115	0.00984573	0.289873
ILMN_1769299	6.95031	7.26901	1	1q21.2	c(-149928650, -149928650)	MTMR11	myotubularin related protein 11	10903	0.316775	1.24554	4.10879	0.00535145	0.240857
ILMN_1716678	11.6444	11.9556	14	14q24.3	-74479939	NPC2	NPC intracellular cholesterol transporter 2	10577	0.316485	1.24529	4.04368	0.00578338	0.244935
ILMN_1751500	5.71277	6.017	1	1q21.3	c(155051271, 155051271)	ADAM15	ADAM metallopeptidase domain 15	8751	0.316421	1.24524	3.28168	0.0150484	0.341132
ILMN_3240685	6.97687	7.29721	2	2q33.3	-205993720	INO80D	INO80 complex subunit D	54891	0.316234	1.24508	2.82236	0.0278955	0.414889
ILMN_3223798	5.38653	5.70289	12	12q24.33	c(133037285, 133037581)	ZNF84	zinc finger protein 84	7637	0.316203	1.24505	3.17437	0.0173378	0.358356
ILMN_1880280	7.13133	7.44458	3	NA	NA	FOXP1-IT1	FOXP1 intronic transcript 1	100506815	0.316081	1.24494	3.20568	0.0166333	0.353373
ILMN_2173835	11.4121	11.7303	2	2p23.3	-27392622	FTH1P3	ferritin heavy chain 1 pseudogene 3	2498	0.315929	1.24481	4.21127	0.00474212	0.23423
ILMN_1811104	8.67691	8.99248	3	3q13.33	119468937	POGLUT1	protein O-glucosyltransferase 1	56983	0.315742	1.24465	3.645	0.00943449	0.286829
ILMN_1690048	4.38116	4.69469	8	8p23.3	-166085	OR4F21	olfactory receptor family 4 subfamily F member 21	441308	0.315724	1.24464	3.40734	0.0127759	0.320065
ILMN_1744268	6.92913	7.25746	8	8q24.3	c(-143915146, -143915146, -143915146, -143915146, -143915146, -143915146, -143915146, -143915146)	PLEC	plectin	5339	0.315657	1.24458	2.49945	0.043716	0.479679
ILMN_1811102	6.88258	7.1734	9	9q33.3-q34.11	c(127451485, 127452254)	LRSAM1	leucine rich repeat and sterile alpha motif containing 1	90678	0.31558	1.24451	2.50678	0.0432676	0.478414
ILMN_3307659	6.70405	7.02395	1	1q24.2	168226016	SFT2D2	SFT2 domain containing 2	375035	0.315436	1.24439	3.42797	0.01244	0.315689
ILMN_1722292	6.61243	6.9153	7	7p14.3	32495425	AVL9	AVL9 cell migration associated	23080	0.315075	1.24408	3.34116	0.0139224	0.33251
ILMN_2068747	9.24925	9.57488	10	10q26.13	-124397302	OAT	ornithine aminotransferase	4942	0.314897	1.24392	3.7151	0.00864137	0.281133
ILMN_2400372	4.83086	5.12421	16	16p11.2	c(-28591942, -28591942)	SULT1A2	sulfotransferase family 1A member 2	6799	0.314883	1.24391	2.48625	0.0445356	0.482877
ILMN_2163315	5.78231	6.08202	5	5q35.3	177303761	PRELID1	PRELI domain containing 1	27166	0.314707	1.24376	2.65622	0.0351014	0.446058
ILMN_1773289	4.74474	5.08059	12	12q23.3	c(106684698, 106601136, 106582906)	RFX4	regulatory factor X4	5992	0.314648	1.24371	2.65654	0.0350859	0.446058
ILMN_1779501	4.45023	4.76558	18	18p11.21	13825543	MC5R	melanocortin 5 receptor	4161	0.314561	1.24363	3.03904	0.0207757	0.382236
ILMN_1801105	7.88127	8.17345	3	3p21.1	c(53161206, 53161520, 53168665)	PRKCD	protein kinase C delta	5580	0.314242	1.24336	2.69246	0.0333769	0.438982
ILMN_1657234	4.43465	4.74776	2	2q36.3	227813841	CCL20	C-C motif chemokine ligand 20	6364	0.314215	1.24333	3.88587	0.00699924	0.259468
ILMN_1783156	7.18807	7.50436	17	17p11.2	c(21284655, 21288035)	MAP2K3	mitogen-activated protein kinase kinase 3	5606	0.313786	1.24297	4.06044	0.00566862	0.244687
ILMN_2401618	6.44436	6.76151	17	17q21.2	42567059	MLX	MLX, MAX dimerization protein	6945	0.313321	1.24256	3.47523	0.0117058	0.309013
ILMN_1768480	7.45518	7.7588	3	3p25.3-p25.2	c(-11556066, -11556066, -11556066, -11556066, -11556066)	VGLL4	vestigial like family member 4	9686	0.313279	1.24253	3.7716	0.00805539	0.273038
ILMN_3249560	5.56515	5.89174	6	6p25.3	292056	DUSP22	dual specificity phosphatase 22	56940	0.313202	1.24246	3.00844	0.0216504	0.385947
ILMN_1742450	9.70909	10.0191	6	6p21.32	c(-33299694, -4711179, -4543212, -4735630, -4494115, -33303632, -4715126, -4547159, -4739568, -4498063)	TAPBP	TAP binding protein	6892	0.313179	1.24244	2.55193	0.0406088	0.468517
ILMN_1747744	6.87003	7.18583	5	5q14.1	-78485214	LHFPL2	LHFPL tetraspan subfamily member 2	10184	0.31306	1.24234	3.79758	0.00780069	0.269765
ILMN_1709056	4.68077	4.97921	12	12q24.22	116910955	FBXW8	F-box and WD repeat domain containing 8	26259	0.312995	1.24228	2.67229	0.0343256	0.442848
ILMN_1758398	10.2582	10.5597	1	1q42.13	c(228140227, 228144702, 228140083)	GUK1	guanylate kinase 1	2987	0.312973	1.24226	3.08921	0.0194222	0.37304
ILMN_1772286	10.1292	10.4429	4	4p11	-48885379	OCIAD2	OCIA domain containing 2	132299	0.312816	1.24213	2.70579	0.0327652	0.437256
ILMN_1667199	6.95538	7.27654	15	15q21.1	c(45634739, 45631147)	SQOR	sulfide quinone oxidoreductase	58472	0.312416	1.24179	2.99051	0.0221812	0.388973
ILMN_1803464	7.8888	8.20556	1	1p13.2	c(-113705766, -113703824, -113697204, -113697204, -113697201)	PHTF1	putative homeodomain transcription factor 1	10745	0.311999	1.24143	4.03008	0.00587839	0.246382
ILMN_2367165	5.67185	5.97479	3	3q21.3	127672937	ABTB1	ankyrin repeat and BTB domain containing 1	80325	0.311858	1.24131	2.85747	0.0265838	0.411007
ILMN_1791232	6.87558	7.1839	2	2p14	c(-65310850, -65310850)	SPRED2	sprouty related EVH1 domain containing 2	200734	0.311669	1.24114	3.02108	0.0212843	0.384389
ILMN_1730491	8.01155	8.33866	2	2q23.3	152335236	FMNL2	formin like 2	114793	0.31129	1.24082	2.8713	0.0260856	0.410186
ILMN_1763011	7.6648	7.97389	7	7p14.1	40134975	SUGCT	succinyl-CoA:glutarate-CoA transferase	79783	0.310427	1.24007	3.91725	0.00673663	0.256495
ILMN_1721316	6.68175	7.0026	8	8p21.3	-23191456	TNFRSF10A	TNF receptor superfamily member 10a	8797	0.310292	1.23996	2.89465	0.0252665	0.407874
ILMN_2218935	7.06675	7.39144	7	7q31.33	-124743884	GPR37	G protein-coupled receptor 37	2861	0.310243	1.23992	2.53888	0.0413593	0.471841
ILMN_2158594	6.32224	6.65349	10	10q24.2	c(98134623, 98134874)	R3HCC1L	R3H domain and coiled-coil containing 1 like	27291	0.310108	1.2398	2.70533	0.032786	0.437256
ILMN_2122669	4.98532	5.31693	9	9p21.1	-32540543	TOPORS	TOP1 binding arginine/serine rich protein	10210	0.310084	1.23978	2.81036	0.028359	0.417055
ILMN_1716651	7.53651	7.86891	6	6p21.1	c(45328316, 45328316, 45422576)	RUNX2	runt related transcription factor 2	860	0.309948	1.23966	2.62985	0.0364152	0.45074
ILMN_1670866	4.39826	4.70989	16	16q12.1	-52026351	C16orf97	chromosome 16 open reading frame 97	388276	0.309847	1.23958	3.90711	0.00682029	0.256495
ILMN_1684690	4.56142	4.87617	3	3p25.1	c(13480343, 13480164, 13480214)	HDAC11	histone deacetylase 11	79885	0.309623	1.23938	3.38911	0.0130812	0.324684
ILMN_1788778	9.51572	9.83232	4	4q21.1	76949713	SEPT11	septin 11	55752	0.309455	1.23924	3.15807	0.0177172	0.361099
ILMN_2082244	8.5567	8.86214	7	7p22.1	4682298	FOXK1	forkhead box K1	221937	0.30932	1.23912	2.64932	0.0354405	0.447891
ILMN_1753515	4.76887	5.07905	17	17p13.3	2303942	SRR	serine racemase	63826	0.309216	1.23903	2.68588	0.0336831	0.439593
ILMN_1664946	4.30276	4.61379	10	10q24.1	97446130	ZDHHC16	zinc finger DHHC-type containing 16	84287	0.309201	1.23902	4.19062	0.00485841	0.234842
ILMN_1685970	4.33643	4.65061	10	10q24.31	c(-101017331, -101007682)	PDZD7	PDZ domain containing 7	79955	0.309134	1.23896	3.87913	0.00705712	0.260494
ILMN_2134974	9.05102	9.37075	11	11q14.2	-88113246	RAB38	RAB38, member RAS oncogene family	23682	0.309098	1.23893	3.75649	0.00820769	0.275638
ILMN_3240389	7.94189	8.24536	3	3q11.2	-98579445	CPOX	coproporphyrinogen oxidase	1371	0.308917	1.23878	3.44736	0.0121328	0.313925
ILMN_1763834	4.64085	4.96177	19	19q13.12	35868444	APLP1	amyloid beta precursor like protein 1	333	0.308707	1.2386	2.79632	0.0289123	0.418793
ILMN_1677736	6.04076	6.36029	17	17q25.1	74776482	TMEM104	transmembrane protein 104	54868	0.3086	1.23851	3.05783	0.0202573	0.379338
ILMN_1698001	9.59348	9.89811	3	3q22.3	c(136862207, 136930474)	NCK1	NCK adaptor protein 1	4690	0.308474	1.2384	3.78673	0.00790597	0.271295
ILMN_1698402	5.93313	6.23972	9	9p13.3	c(33290416, 33290416)	NFX1	nuclear transcription factor, X-box binding 1	4799	0.308247	1.2382	3.2811	0.0150599	0.341132
ILMN_2365307	7.77847	8.07492	15	15q24.1	c(73684730, 73684280)	CD276	CD276 molecule	80381	0.308109	1.23808	3.15318	0.017833	0.361434
ILMN_1794187	5.63459	5.95508	13	13q22.3	-77005253	FBXL3	F-box and leucine rich repeat protein 3	26224	0.308033	1.23802	2.80537	0.0285544	0.4175
ILMN_3230337	4.49153	4.82073	7	7q36.2	c(154928516, 154928516)	PAXIP1-AS2	PAXIP1 antisense RNA 2	100132707	0.307921	1.23792	2.4257	0.0485077	0.495435
ILMN_1694070	6.18054	6.48092	4	4p14	c(38867732, 38867732, 38867732)	FAM114A1	family with sequence similarity 114 member A1	92689	0.307825	1.23784	3.77559	0.00801572	0.273038
ILMN_1771093	5.0167	5.3302	19	19p13.2	c(-8511331, -8510577)	ZNF414	zinc finger protein 414	84330	0.307816	1.23783	2.56867	0.039667	0.466764
ILMN_1702973	8.74069	9.04491	2	2p12	c(-75492317, -75492317)	EVA1A	eva-1 homolog A, regulator of programmed cell death	84141	0.307807	1.23783	4.18767	0.00487532	0.234842
ILMN_1671557	4.65481	4.94459	11	11p15.4	c(-2928272, -160387)	PHLDA2	pleckstrin homology like domain family A member 2	7262	0.307542	1.2376	2.82581	0.0277635	0.41434
ILMN_1764813	6.10529	6.42602	13	13q12.3	31199974	B3GLCT	beta 3-glucosyltransferase	145173	0.307471	1.23754	2.66315	0.0347646	0.44472
ILMN_1668847	4.553	4.85779	16	16q22.1	c(69762283, 69924982, 69838736, 69762283)	WWP2	WW domain containing E3 ubiquitin protein ligase 2	11060	0.307406	1.23748	2.47443	0.0452835	0.486213
ILMN_2197846	8.71494	9.02679	2	2p23.3	26244747	HADHB	hydroxyacyl-CoA dehydrogenase trifunctional multienzyme complex subunit beta	3032	0.307348	1.23743	3.6223	0.00970812	0.288759
ILMN_1735045	6.64635	6.93646	22	22q13.2	c(-42692111, -42718245, -42692111)	A4GALT	alpha 1,4-galactosyltransferase (P blood group)	53947	0.307232	1.23733	2.7951	0.028961	0.418793
ILMN_1699859	8.66416	8.98767	1	1q42.2	231241172	GNPAT	glyceronephosphate O-acyltransferase	8443	0.307185	1.23729	2.86923	0.0261596	0.410186
ILMN_1761808	8.73553	9.05385	2	2p21	c(-46901869, -46901869, -46901869)	MCFD2	multiple coagulation factor deficiency 2	90411	0.307093	1.23721	2.79133	0.0291114	0.418884
ILMN_1781360	6.37727	6.68739	16	16q23.3	-82148161	MPHOSPH6	M-phase phosphoprotein 6	10200	0.306749	1.23692	2.52958	0.0419027	0.473772
ILMN_1714165	6.27146	6.57695	16	16q22.1	-70379434	ST3GAL2	ST3 beta-galactoside alpha-2,3-sialyltransferase 2	6483	0.306717	1.23689	3.48017	0.0116319	0.309013
ILMN_1678546	8.85565	9.17074	1	1q21.1	c(-145911347, -145911347, -145911347)	PEX11B	peroxisomal biogenesis factor 11 beta	8799	0.306672	1.23685	3.61972	0.00973977	0.288867
ILMN_1751743	7.32977	7.62211	19	19q13.31	-43543311	XRCC1	X-ray repair cross complementing 1	7515	0.305805	1.23611	2.64584	0.0356129	0.448098
ILMN_1652223	7.18545	7.49551	7	7q33	-135183837	WDR91	WD repeat domain 91	29062	0.30544	1.2358	3.75226	0.00825092	0.275638
ILMN_1698934	9.25533	9.55118	3	3p22.3	c(32391670, 32391670)	CMTM7	CKLF like MARVEL transmembrane domain containing 7	112616	0.305222	1.23561	3.29759	0.0147378	0.339649
ILMN_2389155	8.1474	8.44852	2	2p15	c(63841879, 63840963)	UGP2	UDP-glucose pyrophosphorylase 2	7360	0.30512	1.23552	3.03614	0.020857	0.382236
ILMN_2398474	5.13033	5.43625	12	12q15	68610838	RAP1B	RAP1B, member of RAS oncogene family	5908	0.304989	1.23541	2.87211	0.0260568	0.410186
ILMN_1718207	7.90046	8.20529	1	1q21.3	c(150926338, 150926338)	SETDB1	SET domain bifurcated 1	9869	0.30495	1.23538	3.03079	0.0210077	0.382591
ILMN_2154053	8.94832	9.25165	18	18q21.33	-63327737	KDSR	3-ketodihydrosphingosine reductase	2531	0.304886	1.23532	3.27544	0.0151722	0.341346
ILMN_1797522	9.72623	10.0298	17	17q21.31	-43766120	DUSP3	dual specificity phosphatase 3	1845	0.304849	1.23529	3.84649	0.00734493	0.264165
ILMN_1697200	7.29035	7.58546	12	12q14.1	62466816	MON2	MON2 homolog, regulator of endosome-to-Golgi trafficking	23041	0.304773	1.23522	3.0075	0.021678	0.386113
ILMN_1653386	4.39639	4.69106	2	2p22.2	-37167819	SULT6B1	sulfotransferase family 6B member 1	391365	0.304533	1.23502	3.75771	0.00819526	0.275638
ILMN_1811682	6.03534	6.35426	7	7q11.23	74289474	CLIP2	CAP-Gly domain containing linker protein 2	7461	0.304524	1.23501	3.07425	0.0198157	0.376815
ILMN_1676721	4.30804	4.59848	22	22q12.2	c(29603555, 29603555)	NF2	neurofibromin 2	4771	0.303894	1.23447	2.91592	0.0245443	0.404013
ILMN_1755203	4.27636	4.57454	10	10p13	-16823965	CUBN	cubilin	8029	0.303879	1.23446	3.94288	0.00653015	0.254878
ILMN_2386100	8.55481	8.86823	10	10q26.13	123154243	BUB3	BUB3, mitotic checkpoint protein	9184	0.30379	1.23438	3.59693	0.0100242	0.29115
ILMN_1675387	7.86485	8.17764	2	2q12.3	c(108621245, 108607160, 108534354, 108588300, 108654811, 108588465)	LIMS1	LIM zinc finger domain containing 1	3987	0.303728	1.23433	3.00102	0.0218685	0.387829
ILMN_1699112	9.86793	10.1742	11	11p15.2	c(-14457502, -14457502, -14457502)	COPB1	coatomer protein complex subunit beta 1	1315	0.303067	1.23376	3.86354	0.00719299	0.263814
ILMN_2113362	7.04811	7.34857	16	16p12.3	c(-18791666, -18791666)	ARL6IP1	ADP ribosylation factor like GTPase 6 interacting protein 1	23204	0.302997	1.2337	2.54521	0.0409933	0.470613
ILMN_1728605	10.5666	10.8584	21	21q22.13	c(37073183, 37082946)	TTC3	tetratricopeptide repeat domain 3	7267	0.302822	1.23355	2.45021	0.046857	0.491675
ILMN_1805645	4.67376	4.98512	12	12q21.31	c(82687154, 82687154)	TMTC2	transmembrane and tetratricopeptide repeat containing 2	160335	0.302391	1.23319	3.04483	0.0206144	0.382097
ILMN_2338452	9.4811	9.76778	14	14q32.13	c(-1493318, -94376746, -94376746, -1493318)	SERPINA1	serpin family A member 1	5265	0.302081	1.23292	2.91455	0.0245903	0.40418
ILMN_1685140	8.20238	8.5204	5	5q23.2	127517608	PRRC1	proline rich coiled-coil 1	133619	0.301853	1.23273	3.02963	0.0210405	0.382591
ILMN_1728478	4.67728	4.99099	17	17p13.2	c(-4734508, -4733528)	CXCL16	C-X-C motif chemokine ligand 16	58191	0.301834	1.23271	2.86095	0.0264576	0.410335
ILMN_1686531	6.80644	7.11766	22	22q11.23	c(24603156, 24583749)	GGT1	gamma-glutamyltransferase 1	2678	0.301606	1.23252	2.85443	0.0266951	0.411417
ILMN_1784105	5.62507	5.91134	16	16q21	c(-58665108, -58665108)	SLC38A7	solute carrier family 38 member 7	55238	0.301424	1.23236	3.2061	0.016624	0.353373
ILMN_1731616	4.82094	5.11148	13	13q13.3	c(-35768651, -35768651, -35768651, -35845899)	DCLK1	doublecortin like kinase 1	9201	0.3014	1.23234	2.87053	0.026113	0.410186
ILMN_1744239	5.46138	5.76641	15	15q23	68277802	FEM1B	fem-1 homolog B	10116	0.301158	1.23213	3.14917	0.0179283	0.362081
ILMN_2230035	6.80885	7.09165	16	16q13	-56484346	BBS2	Bardet-Biedl syndrome 2	583	0.301023	1.23202	2.57416	0.0393633	0.466578
ILMN_1708016	7.00452	7.31156	20	20q13.2	56358926	FAM210B	family with sequence similarity 210 member B	116151	0.300991	1.23199	2.61494	0.0371811	0.45408
ILMN_1682738	9.15254	9.47251	15	15q22.33	c(67065856, 67166154, 67138020, 67125715)	SMAD3	SMAD family member 3	4088	0.300787	1.23182	2.69787	0.033127	0.43849
ILMN_2404112	5.24348	5.52662	10	10p13	c(-17137335, -17150724)	TRDMT1	tRNA aspartic acid methyltransferase 1	1787	0.300694	1.23174	2.94343	0.0236431	0.399091
ILMN_1699358	5.07958	5.36908	7	7p22.3-p22.2	c(-2728105, -2728105, -2728105)	GNA12	G protein subunit alpha 12	2768	0.300439	1.23152	3.42588	0.0124736	0.315689
ILMN_1867664	4.39207	4.69743	20	20p12.1	13008953	SPTLC3	serine palmitoyltransferase long chain base subunit 3	55304	0.30026	1.23137	2.74482	0.0310412	0.428643
ILMN_2373062	7.54102	7.82891	17	17q25.1	c(-76470892, -76470892)	RHBDF2	rhomboid 5 homolog 2	79651	0.300034	1.23117	2.86638	0.0262618	0.410186
ILMN_1774251	4.92882	5.22733	19	19q13.31	43984169	ZNF155	zinc finger protein 155	7711	0.299722	1.23091	4.19518	0.00483248	0.234842
ILMN_1732426	5.19263	5.47183	17	17q21.31	c(45784279, 486390, -952321)	CRHR1	corticotropin releasing hormone receptor 1	1394	0.299443	1.23067	2.69974	0.0330413	0.43849
ILMN_1807042	10.6629	10.9637	6	6q21	113857334	MARCKS	myristoylated alanine rich protein kinase C substrate	4082	0.299283	1.23053	3.98144	0.00623263	0.250438
ILMN_3250104	4.35597	4.65261	19	19q13.31	c(44643797, 44643797)	PVR	poliovirus receptor	5817	0.298967	1.23026	3.0103	0.0215962	0.385462
ILMN_1702105	4.316	4.61261	14	14q11.2	-23356399	EFS	embryonal Fyn-associated substrate	10278	0.298544	1.2299	3.96565	0.00635263	0.25232
ILMN_1664243	5.59834	5.8917	19	19p13.11	17215345	USE1	unconventional SNARE in the ER 1	55850	0.29845	1.22982	3.62239	0.00970694	0.288759
ILMN_1792305	7.68674	7.99368	6	6p21.1	-43336069	ZNF318	zinc finger protein 318	24149	0.298169	1.22958	3.71348	0.00865889	0.281133
ILMN_2307903	9.07033	9.36264	1	1p21.2	100719639	VCAM1	vascular cell adhesion molecule 1	7412	0.298126	1.22955	2.92699	0.0241775	0.401707
ILMN_1696318	4.82083	5.12958	2	2q31.2	-177283507	LOC100130691	uncharacterized LOC100130691	100130691	0.297859	1.22932	2.50495	0.0433789	0.478515
ILMN_1802690	7.35047	7.64625	2	2q32.1-q32.2	c(188292662, 188291668)	GULP1	GULP, engulfment adaptor PTB domain containing 1	51454	0.297854	1.22931	2.86277	0.0263917	0.410335
ILMN_1772189	4.78521	5.08374	X	Xq28	153724867	ABCD1	ATP binding cassette subfamily D member 1	215	0.297812	1.22928	3.99872	0.00610416	0.249036
ILMN_1664153	6.8691	7.16947	5	5q13.1-q13.2	c(69093948, 69093948)	SLC30A5	solute carrier family 30 member 5	64924	0.297435	1.22896	2.82228	0.0278985	0.414889
ILMN_1672536	8.7527	9.04034	22	22q13.31	c(45502838, 45502838, 45502838, 45502838)	FBLN1	fibulin 1	2192	0.297273	1.22882	3.15398	0.0178138	0.361264
ILMN_1768260	4.41533	4.71685	13	13q34	-113820548	GAS6	growth arrest specific 6	2621	0.297213	1.22877	2.53155	0.0417873	0.473123
ILMN_2075829	4.31346	4.62119	5	5p13.2	-36103311	LMBRD2	LMBR1 domain containing 2	92255	0.297175	1.22874	3.5774	0.0102754	0.293499
ILMN_1733802	4.36395	4.66308	3	3p24.3	20040031	KAT2B	lysine acetyltransferase 2B	8850	0.297159	1.22872	3.20253	0.0167026	0.353538
ILMN_1661777	4.99896	5.2981	4	4q31.23	c(-148078763, -148078763)	NR3C2	nuclear receptor subfamily 3 group C member 2	4306	0.296933	1.22853	3.66632	0.00918515	0.282953
ILMN_1735453	10.0459	10.36	2	2p22.3	-33583660	FAM98A	family with sequence similarity 98 member A	25940	0.296916	1.22852	2.99849	0.0219435	0.388758
ILMN_1783247	7.68788	7.97343	10	10q22.2-q22.3	c(75431645, 75782760, 75647508)	LRMDA	leucine rich melanocyte differentiation associated	83938	0.296175	1.22788	3.17821	0.0172496	0.357524
ILMN_1795609	4.52436	4.81914	15	15q15.1	c(40695128, 40695179)	RAD51	RAD51 recombinase	5888	0.295758	1.22753	3.55637	0.0105533	0.297123
ILMN_1680347	6.84916	7.15312	19	19p13.2	9140379	ZNF317	zinc finger protein 317	57693	0.295439	1.22726	3.42521	0.0124843	0.315689
ILMN_2047511	5.4509	5.74437	7	7p22.3	c(-897899, -897899, -897899, -897899, -897899)	ADAP1	ArfGAP with dual PH domains 1	11033	0.295298	1.22714	3.74523	0.00832325	0.27678
ILMN_1693334	8.51738	8.81597	10	10q22.1	-73007221	P4HA1	prolyl 4-hydroxylase subunit alpha 1	5033	0.29507	1.22694	3.53677	0.0108199	0.298855
ILMN_3309104	4.26509	4.56305	17	17p11.2	-19344505	MIR1180	microRNA 1180	100302256	0.294849	1.22676	3.05824	0.020246	0.379338
ILMN_1779677	5.06719	5.36635	9	9q21.33	c(-86287732, -86287732)	ZCCHC6	zinc finger CCHC-type containing 6	79670	0.294716	1.22664	2.85045	0.0268409	0.412374
ILMN_1707258	4.50259	4.81186	2	2p23.3	-27307399	UCN	urocortin	7349	0.294617	1.22656	2.45624	0.04646	0.490952
ILMN_2335557	4.33368	4.63376	10	10p14	c(-7559269, -7571404, -7559269)	ITIH5	inter-alpha-trypsin inhibitor heavy chain family member 5	80760	0.294507	1.22647	3.15598	0.0177667	0.361099
ILMN_1655177	8.06929	8.36184	22	22q11.21	-20707690	PI4KA	phosphatidylinositol 4-kinase alpha	5297	0.294502	1.22646	2.90687	0.0248491	0.405263
ILMN_1750596	5.0108	5.30359	16	16p13.3	c(3509893, 3500930, 3500944)	CLUAP1	clusterin associated protein 1	23059	0.29439	1.22637	2.69767	0.0331363	0.43849
ILMN_1656399	8.68104	8.98004	X	Xq22.1	-103252994	TCEAL8	transcription elongation factor A like 8	90843	0.29417	1.22618	3.81477	0.0076371	0.267306
ILMN_2197247	7.77049	8.07593	10	10q22.3	-77975148	POLR3A	RNA polymerase III subunit A	11128	0.294161	1.22617	3.18778	0.0170322	0.355371
ILMN_1668535	7.43671	7.72916	22	22q13.1	-38685542	JOSD1	Josephin domain containing 1	9929	0.294015	1.22605	3.88876	0.00697457	0.259111
ILMN_1674250	4.27472	4.55857	12	12q13.13-q13.2	c(54497710, 54498783)	NCKAP1L	NCK associated protein 1 like	3071	0.294004	1.22604	2.45933	0.046258	0.490674
ILMN_3238411	4.31423	4.61072	19	19p13.2	10109748	SNORD105B	small nucleolar RNA, C/D box 105B	100113382	0.293783	1.22585	3.93531	0.00659041	0.254945
ILMN_1848552	8.9833	9.27369	9	9p23-p22.3	c(-14081842, -14081842, -14081842)	NFIB	nuclear factor I B	4781	0.293765	1.22583	3.85502	0.00726853	0.263899
ILMN_1694755	5.38789	5.67942	19	19p13.3	4304593	FSD1	fibronectin type III and SPRY domain containing 1	79187	0.293656	1.22574	2.76759	0.03008	0.425189
ILMN_1738491	6.5063	6.80877	9	9q32	112750853	SNX30	sorting nexin family member 30	401548	0.29346	1.22558	3.32537	0.0142121	0.334762
ILMN_3308265	4.42662	4.72084	4	4q25	-112648362	MIR302C	microRNA 302c	442895	0.293383	1.22551	3.81584	0.00762699	0.267224
ILMN_2357781	5.15191	5.45188	1	1p36.12	c(-23359447, -23359447)	ZNF436	zinc finger protein 436	80818	0.293235	1.22538	3.68122	0.00901513	0.282294
ILMN_1703650	9.90512	10.1934	5	5q33.1	c(-151029942, -151029942, -151029942, -151029942, -151029942)	TNIP1	TNFAIP3 interacting protein 1	10318	0.29306	1.22524	3.76322	0.00813946	0.274575
ILMN_3241373	5.02042	5.30754	5	5q14.2	-83064203	SCARNA18	small Cajal body-specific RNA 18	677765	0.293053	1.22523	3.4138	0.0126697	0.318831
ILMN_3247592	5.91605	6.1916	17	17q12	34961529	ZNF830	zinc finger protein 830	91603	0.292821	1.22503	2.82857	0.0276584	0.413947
ILMN_1712067	5.71262	6.01641	16	16q21	57694800	DRC7	dynein regulatory complex subunit 7	84229	0.292624	1.22487	2.96123	0.0230787	0.395099
ILMN_2048607	9.14024	9.42257	14	14q32.31	-102503648	ANKRD9	ankyrin repeat domain 9	122416	0.292595	1.22484	3.22141	0.0162908	0.351027
ILMN_2375002	7.0536	7.34428	2	2q11.2	c(101697702, 101698075)	MAP4K4	mitogen-activated protein kinase kinase kinase kinase 4	9448	0.292529	1.22478	2.64662	0.0355738	0.448098
ILMN_1657697	8.78803	9.09052	10	10q22.1	-70150204	SAR1A	secretion associated Ras related GTPase 1A	56681	0.292493	1.22475	3.45496	0.0120148	0.312856
ILMN_1753639	8.11118	8.41659	9	9p21.3	21802635	MTAP	methylthioadenosine phosphorylase	4507	0.292428	1.2247	2.96515	0.0229564	0.39444
ILMN_1709747	5.16031	5.44904	3	3p22.2	38496271	EXOG	exo/endonuclease G	9941	0.29238	1.22466	2.81886	0.0280298	0.414923
ILMN_2188521	8.92822	9.23354	3	3q13.13	c(111072167, 111071758)	NECTIN3	nectin cell adhesion molecule 3	25945	0.292125	1.22444	3.26323	0.0154176	0.34351
ILMN_1692895	4.3335	4.62592	1	1p34.1	c(-46040139, -46040139, -46040139, -46040139, -46040139, -46040139)	PIK3R3	phosphoinositide-3-kinase regulatory subunit 3	8503	0.291702	1.22408	3.37882	0.0132569	0.326687
ILMN_1779825	4.43338	4.7303	1	1p36.21	c(13704854, 13704854, 13749380, 13700239)	PRDM2	PR/SET domain 2	7799	0.291348	1.22378	2.586	0.038716	0.46282
ILMN_1728496	4.39846	4.68553	11	11p15.4	7251949	SYT9	synaptotagmin 9	143425	0.291213	1.22367	2.63035	0.0363903	0.45074
ILMN_2150661	4.37988	4.66686	7	7q36.1	151341760	NUB1	negative regulator of ubiquitin like proteins 1	51667	0.290644	1.22319	2.42056	0.0488608	0.495887
ILMN_1723912	6.76942	7.07377	1	1p31.1	78620381	IFI44L	interferon induced protein 44 like	10964	0.29064	1.22318	2.50892	0.0431376	0.47805
ILMN_1812678	4.3593	4.64803	7	7p21.2	-15200317	AGMO	alkylglycerol monooxygenase	392636	0.290615	1.22316	2.87364	0.0260024	0.410186
ILMN_1734176	4.57635	4.85288	6	6q14.3	-87085497	CGA	glycoprotein hormones, alpha polypeptide	1081	0.290606	1.22315	3.21058	0.0165258	0.352527
ILMN_1731113	6.55543	6.84746	9	9q33.3	126805005	ZBTB43	zinc finger and BTB domain containing 43	23099	0.290541	1.2231	2.98235	0.0224276	0.390709
ILMN_1790689	5.38328	5.68084	16	16q24.1	84819980	CRISPLD2	cysteine rich secretory protein LCCL domain containing 2	83716	0.290339	1.22293	3.47041	0.0117786	0.309511
ILMN_1805863	7.94742	8.24561	17	17p13.3	c(1724539, 154575, 1716522, 146550, 1724830, 154866)	WDR81	WD repeat domain 81	124997	0.290334	1.22292	3.36148	0.0135589	0.328902
ILMN_2366864	4.72078	5.01618	17	17q21.2	c(-41754606, -41754606)	JUP	junction plakoglobin	3728	0.290134	1.22275	2.59414	0.0382779	0.460277
ILMN_1731181	8.10147	8.39829	17	17q23.3	c(-64147432, -64147432)	TEX2	testis expressed 2	55852	0.289968	1.22261	3.56123	0.0104884	0.296863
ILMN_2269564	7.7673	8.06156	1	1q42.3	c(-235166894, -235166894, -235166894)	ARID4B	AT-rich interaction domain 4B	51742	0.28955	1.22226	3.1924	0.0169282	0.354783
ILMN_1703679	4.37249	4.65572	1	1q23.3	c(-161541760, -161541760, -161541760)	FCGR3A	Fc fragment of IgG receptor IIIa	2214	0.289489	1.22221	2.58054	0.0390129	0.464712
ILMN_1764087	9.70569	9.99671	7	7q22.3	c(-106090367, -106090367)	SYPL1	synaptophysin like 1	6856	0.289055	1.22184	3.18603	0.0170717	0.35563
ILMN_3234124	6.35926	6.64994	17	17q25.3	-82389209	OGFOD3	2-oxoglutarate and iron dependent oxygenase domain containing 3	79701	0.289034	1.22182	3.89857	0.0068916	0.257137
ILMN_1751028	7.41856	7.68978	11	11q13.5	75562055	SERPINH1	serpin family H member 1	871	0.288895	1.2217	2.62973	0.0364217	0.45074
ILMN_1712766	7.50626	7.79419	12	12p11.22	-29340645	ERGIC2	ERGIC and golgi 2	51290	0.288553	1.22141	2.82983	0.0276106	0.413905
ILMN_1748908	8.45518	8.75818	8	8p11.23	c(37762545, 37762582)	PLPBP	pyridoxal phosphate binding protein	11212	0.288535	1.2214	3.18182	0.0171671	0.356539
ILMN_1687960	5.57457	5.85696	22	22q12.2	c(31212263, 31248361, 31248361)	LIMK2	LIM domain kinase 2	3985	0.288407	1.22129	2.73624	0.0314116	0.429877
ILMN_3199608	4.59275	4.86099	12	12q13.12	-49908882	LINC02396	long intergenic non-protein coding RNA 2396	283332	0.288342	1.22124	2.49224	0.0441616	0.481961
ILMN_3248379	6.26512	6.56203	18	18p11.32	109064	ROCK1P1	Rho associated coiled-coil containing protein kinase 1 pseudogene 1	727758	0.288274	1.22118	3.10474	0.019023	0.369693
ILMN_3220265	4.66047	4.95287	3	3q24-q25.1	c(-149172500, -149162409)	CP	ceruloplasmin	1356	0.287819	1.22079	2.93607	0.0238808	0.400614
ILMN_1658685	7.01039	7.28574	22	22q13.1	c(-37340643, -37367959)	ELFN2	extracellular leucine rich repeat and fibronectin type III domain containing 2	114794	0.287501	1.22052	2.77274	0.0298672	0.423223
ILMN_1763390	7.63043	7.90223	5	5q11.1	51383123	ISL1	ISL LIM homeobox 1	3670	0.287488	1.22051	2.56418	0.0399176	0.466764
ILMN_1728907	8.13084	8.41106	5	5q14.1	78360502	SCAMP1	secretory carrier membrane protein 1	9522	0.287388	1.22043	2.41383	0.049328	0.496244
ILMN_1679655	8.97294	9.26826	3	3p21.2	-52254421	WDR82	WD repeat domain 82	80335	0.287159	1.22023	2.93444	0.0239338	0.400614
ILMN_1715635	11.3469	11.6419	5	5q35.1	172983759	ATP6V0E1	ATPase H+ transporting V0 subunit e1	8992	0.287121	1.2202	3.05705	0.0202784	0.379338
ILMN_1767691	8.62165	8.91097	17	17q21.2	42773435	VPS25	vacuolar protein sorting 25 homolog	84313	0.286997	1.2201	3.25803	0.0155233	0.344612
ILMN_2061565	4.48489	4.78094	1	1p36.32	c(27504, 2476314, 2467458, 18648)	PLCH2	phospholipase C eta 2	9651	0.286995	1.2201	2.63284	0.0362638	0.450534
ILMN_2311761	8.14179	8.42575	5	5q22.3-q23.1	115841605	AP3S1	adaptor related protein complex 3 sigma 1 subunit	1176	0.286956	1.22006	3.69486	0.00886261	0.281133
ILMN_3238237	4.27262	4.56256	7	7q11.23	-72862756	SPDYE7P	speedy/RINGO cell cycle regulator family member E7, pseudogene	441251	0.286911	1.22002	3.11675	0.01872	0.368029
ILMN_2266334	4.34594	4.63422	7	7q22.3	c(107579976, 107580758)	BCAP29	B-cell receptor associated protein 29	55973	0.286685	1.21983	2.51763	0.0426127	0.476521
ILMN_1802611	8.81368	9.0982	1	1p36.21-p36.13	15847863	SPEN	spen family transcriptional repressor	23013	0.286474	1.21966	3.97253	0.00630004	0.251727
ILMN_1695506	4.5091	4.80261	4	4q25	-106921801	DKK2	dickkopf WNT signaling pathway inhibitor 2	27123	0.286277	1.21949	3.66859	0.00915894	0.282897
ILMN_3309709	4.4019	4.70317	3	3q23	-139232991	PISRT1	polled intersex syndrome regulated transcript 1 (non-protein coding RNA)	140464	0.286104	1.21934	3.08869	0.0194358	0.37304
ILMN_1662686	6.55316	6.83293	13	13q12.3	c(30617678, 30617692, 30634178)	USPL1	ubiquitin specific peptidase like 1	10208	0.286102	1.21934	2.94975	0.023441	0.397567
ILMN_1734736	6.05855	6.32698	20	20p13	2840696	VPS16	VPS16, CORVET/HOPS core subunit	64601	0.285753	1.21905	2.6397	0.0359186	0.449677
ILMN_2381121	7.86638	8.15496	20	20q11.22	-35302565	UQCC1	ubiquinol-cytochrome c reductase complex assembly factor 1	55245	0.285619	1.21893	2.89904	0.0251156	0.407093
ILMN_2078074	4.70712	5.00392	6	6p12.3	-49430359	MUT	methylmalonyl-CoA mutase	4594	0.285158	1.21854	2.56277	0.0399965	0.466764
ILMN_1708143	9.0095	9.28493	X	Xq26.3	135032302	RTL8C	retrotransposon Gag like 8C	8933	0.284756	1.2182	3.09431	0.0192902	0.372994
ILMN_1768097	5.26213	5.54484	X	Xp11.4	c(-38269169, -38284448)	RPGR	retinitis pigmentosa GTPase regulator	6103	0.28473	1.21818	3.12358	0.0185501	0.367548
ILMN_1777528	7.77334	8.0616	9	9q22.33	97633422	NCBP1	nuclear cap binding protein subunit 1	4686	0.284477	1.21797	3.26618	0.0153579	0.343148
ILMN_2129234	6.74622	7.02245	X	Xp21.1	-34627063	TMEM47	transmembrane protein 47	83604	0.284422	1.21792	2.85346	0.0267305	0.411676
ILMN_1748661	4.67337	4.93796	14	14q32.33	c(-104769349, -104769349)	AKT1	AKT serine/threonine kinase 1	207	0.284353	1.21786	2.48831	0.0444071	0.482877
ILMN_2292387	5.8202	6.10848	2	2q24.2	c(161136954, 161136954, 161160427)	TANK	TRAF family member associated NFKB activator	10010	0.284289	1.21781	3.00259	0.0218222	0.387368
ILMN_3225767	4.2604	4.54749	19	19q13.41	c(52428970, 52428970)	ZNF534	zinc finger protein 534	147658	0.28404	1.2176	2.86189	0.0264235	0.410335
ILMN_1708025	5.29526	5.5603	8	8p12	c(30384500, 30384500)	RBPMS	RNA binding protein with multiple splicing	11030	0.283675	1.21729	2.52066	0.0424316	0.474823
ILMN_1760990	4.68247	4.96832	15	15q25.2	c(83447227, 83490613)	SH3GL3	SH3 domain containing GRB2 like 3, endophilin A3	6457	0.283286	1.21696	3.82179	0.00757136	0.266417
ILMN_1692731	8.62354	8.92337	7	7p22.3	2631968	TTYH3	tweety family member 3	80727	0.283277	1.21696	2.58632	0.038699	0.46282
ILMN_1803870	4.44473	4.71672	X	Xp11.3	c(47223017, 47218128, 47218676)	CDK16	cyclin dependent kinase 16	5127	0.283147	1.21685	2.83399	0.0274535	0.413444
ILMN_3310514	4.45584	4.72517	19	19p13.12	14529542	MIR639	microRNA 639	693224	0.282995	1.21672	3.12705	0.0184644	0.367328
ILMN_1729645	5.86364	6.13995	19	19q13.32	c(-47220821, -47220821)	BBC3	BCL2 binding component 3	27113	0.282947	1.21668	2.45337	0.0466485	0.49167
ILMN_1798308	7.78973	8.07224	2	2p15	c(61177417, 61177417)	AHSA2	activator of HSP90 ATPase homolog 2	130872	0.282535	1.21633	3.4367	0.0123006	0.315401
ILMN_2408968	5.78851	6.06763	11	11p15.1	c(-18529605, -18529605, -18563649)	UEVLD	UEV and lactate/malate dehyrogenase domains	55293	0.282512	1.21631	3.08997	0.0194027	0.37304
ILMN_3227955	4.45155	4.73351	7	7p22.1	5282929	SLC29A4	solute carrier family 29 member 4	222962	0.2822	1.21605	3.6833	0.00899166	0.282152
ILMN_1665219	8.65664	8.93894	19	19q13.2	c(40597234, 40593165, 40601370)	LTBP4	latent transforming growth factor beta binding protein 4	8425	0.282015	1.21589	2.88495	0.0256034	0.408848
ILMN_1786665	5.53502	5.82434	18	18p11.21	c(-14075989, -14099942)	ZNF519	zinc finger protein 519	162655	0.282008	1.21589	2.48326	0.0447239	0.483658
ILMN_1757629	4.37493	4.65854	7	7q22.1	-99923268	GJC3	gap junction protein gamma 3	349149	0.281914	1.21581	2.47745	0.0450912	0.485524
ILMN_1730931	5.857	6.14898	4	4q13.3	c(70734345, 70734345, 70721841, 70704936, 70721841)	RUFY3	RUN and FYVE domain containing 3	22902	0.281769	1.21568	2.47472	0.0452652	0.486213
ILMN_1821139	4.40634	4.68672	7	7q11.23	73735068	ABHD11-AS1	ABHD11 antisense RNA 1 (tail to tail)	171022	0.281631	1.21557	2.85649	0.0266198	0.411176
ILMN_1664216	7.97348	8.25223	3	3p24.2	-23892080	NKIRAS1	NFKB inhibitor interacting Ras like 1	28512	0.281454	1.21542	3.43022	0.0124038	0.315689
ILMN_1779034	7.03045	7.31781	11	11q13.4	71453170	NADSYN1	NAD synthetase 1	55191	0.280925	1.21497	2.71065	0.032545	0.436755
ILMN_2413599	4.51401	4.78945	15	15q23	-68190704	CALML4	calmodulin like 4	91860	0.280821	1.21489	2.41635	0.049153	0.496244
ILMN_1814002	5.30278	5.56455	6	6p21.31	-35473596	TEAD3	TEA domain transcription factor 3	7005	0.280492	1.21461	2.71353	0.0324153	0.436118
ILMN_1697817	6.12899	6.41984	11	11q21	94128927	PANX1	pannexin 1	24145	0.28047	1.21459	2.61398	0.037231	0.454203
ILMN_2075643	6.68197	6.95613	18	18q11.2	-23598925	ANKRD29	ankyrin repeat domain 29	147463	0.280449	1.21457	3.28931	0.0148987	0.34084
ILMN_1745034	9.10636	9.3921	12	12q13.12	c(-50985991, -50979782, -50985991, -50985991, -50985991)	SLC11A2	solute carrier family 11 member 2	4891	0.280374	1.21451	3.66766	0.00916974	0.282897
ILMN_2189668	6.33665	6.61084	X	Xp11.22	-51490010	NUDT11	nudix hydrolase 11	55190	0.280248	1.2144	3.11248	0.018827	0.369216
ILMN_1666226	4.37891	4.65449	3	c("3p25.3", "3p25.3-p24.1")	c(9917073, 9917097)	IL17RC	interleukin 17 receptor C	84818	0.279856	1.21407	3.47775	0.0116681	0.309013
ILMN_1802458	7.86733	8.14324	1	1p36.22	11736084	AGTRAP	angiotensin II receptor associated protein	57085	0.279837	1.21406	2.53217	0.041751	0.472867
ILMN_1801313	6.49409	6.76792	3	3q25.1	-150741122	SIAH2	siah E3 ubiquitin protein ligase 2	6478	0.279275	1.21358	3.24626	0.0157656	0.347529
ILMN_1777096	9.59184	9.87318	12	12q23.3	103965814	TDG	thymine DNA glycosylase	6996	0.279208	1.21353	3.51474	0.0111284	0.303003
ILMN_2407082	10.5684	10.839	1	1p22.3	c(-86862444, -86862444, -86862444)	SELENOF	selenoprotein F	9403	0.278992	1.21335	2.75749	0.0305026	0.427815
ILMN_1770641	5.80757	6.07961	5	5q31.2	c(-137617499, -137617499, -137617499)	KLHL3	kelch like family member 3	26249	0.278936	1.2133	3.12657	0.0184763	0.367353
ILMN_2368617	6.37969	6.64292	19	19q13.32	46746045	FKRP	fukutin related protein	79147	0.278755	1.21315	2.57637	0.0392416	0.466033
ILMN_1675365	5.25742	5.51768	12	12q13.12	c(50400808, 50400808, 50401406, 50400808, 50401107)	LARP4	La ribonucleoprotein domain family member 4	113251	0.278692	1.21309	2.73414	0.0315031	0.429969
ILMN_1654261	4.23367	4.51374	17	17p13.2	c(-3565445, -3565445, -3565445, -3565445)	TRPV1	transient receptor potential cation channel subfamily V member 1	7442	0.27865	1.21306	3.27533	0.0151743	0.341346
ILMN_1676448	8.94229	9.22899	2	2q36.1	-223875342	WDFY1	WD repeat and FYVE domain containing 1	57590	0.278648	1.21306	2.89299	0.0253239	0.407874
ILMN_2349124	5.408	5.66714	20	20q13.33	62238484	OSBPL2	oxysterol binding protein like 2	9885	0.278423	1.21287	2.55992	0.0401563	0.467064
ILMN_2363586	9.31034	9.59697	8	8q12.1	c(58552923, 58553168)	SDCBP	syndecan binding protein	6386	0.278383	1.21283	3.28766	0.0149308	0.341132
ILMN_1794282	4.45959	4.73921	10	10q22.3	c(-76869600, -76884876, -77636200, -76869600)	KCNMA1	potassium calcium-activated channel subfamily M alpha 1	3778	0.27825	1.21272	3.62879	0.009629	0.288075
ILMN_1718961	8.92307	9.20527	8	8p21.2	c(26390389, 26383006)	BNIP3L	BCL2 interacting protein 3 like	665	0.278179	1.21266	3.57069	0.0103631	0.294408
ILMN_1732452	9.38413	9.65015	3	3p21.2	c(50617130, 50611861)	MAPKAPK3	mitogen-activated protein kinase-activated protein kinase 3	7867	0.27808	1.21258	2.5546	0.0404571	0.467958
ILMN_1680251	4.40588	4.68645	10	10q25.1	c(-106573662, -106578662)	SORCS1	sortilin related VPS10 domain containing receptor 1	114815	0.278037	1.21254	2.88064	0.0257546	0.410186
ILMN_1803818	4.61728	4.88882	1	1q25.3	c(-183248236, -183248236)	NMNAT2	nicotinamide nucleotide adenylyltransferase 2	23057	0.277895	1.21242	2.44633	0.0471148	0.491812
ILMN_1693192	4.82337	5.09754	20	20q13.12	45174898	PI3	peptidase inhibitor 3	5266	0.277731	1.21229	3.7527	0.00824637	0.275638
ILMN_2145997	7.11367	7.3766	7	7p15.3	c(21428033, 21428033)	SP4	Sp4 transcription factor	6671	0.277069	1.21173	2.92983	0.0240841	0.401122
ILMN_1692535	6.2349	6.49906	2	2q24.2	-161992244	DPP4	dipeptidyl peptidase 4	1803	0.276866	1.21156	2.69876	0.033086	0.43849
ILMN_1691249	5.3184	5.5977	1	1p36.21	c(15758759, 15756658, 15764498)	FBLIM1	filamin binding LIM protein 1	54751	0.276842	1.21154	3.07078	0.0199081	0.377514
ILMN_1747854	4.44357	4.71874	15	15q11.2	c(-22424672, 66563, 257847, -69147, 625819, 126849)	GOLGA8EP	golgin A8 family member E, pseudogene	390535	0.276709	1.21143	2.55403	0.0404896	0.467958
ILMN_1764380	9.86713	10.1498	12	12q24.11	-109850942	GLTP	glycolipid transfer protein	51228	0.276525	1.21127	3.36566	0.0134854	0.328902
ILMN_1734205	6.5422	6.81196	3	3p21.31	c(-50329785, -50329785, -50329785)	RASSF1	Ras association domain family member 1	11186	0.276456	1.21122	3.33257	0.0140792	0.333825
ILMN_3267631	4.47323	4.76014	19	19q13.42	-55540655	SBK3	SH3 domain binding kinase family member 3	100130827	0.276336	1.21111	2.65631	0.0350974	0.446058
ILMN_1803850	4.59627	4.87271	10	10q22.1	69451466	TSPAN15	tetraspanin 15	23555	0.276272	1.21106	3.79447	0.00783075	0.270243
ILMN_1750678	5.73519	5.99628	5	5q33.3	-156919281	TIMD4	T-cell immunoglobulin and mucin domain containing 4	91937	0.276001	1.21083	2.84858	0.0269098	0.412378
ILMN_1719870	6.62749	6.90593	1	1q21.1	c(145094295, 145094758, 145095999)	FAM72D	family with sequence similarity 72 member D	728833	0.275725	1.2106	3.13832	0.0181891	0.364797
ILMN_1770338	11.7421	12.0309	3	3q25.1	-149369017	TM4SF1	transmembrane 4 L six family member 1	4071	0.275272	1.21022	2.69271	0.0333654	0.438982
ILMN_1666967	6.59588	6.86207	6	6q27	-166364919	MPC1	mitochondrial pyruvate carrier 1	51660	0.275099	1.21008	3.43455	0.0123348	0.315472
ILMN_1766045	9.04863	9.33321	1	1p22.3	86704569	SH3GLB1	SH3 domain containing GRB2 like, endophilin B1	51100	0.274777	1.20981	2.93741	0.0238372	0.400614
ILMN_2131336	7.63757	7.91382	12	12q13.3	-57055642	NEMP1	nuclear envelope integral membrane protein 1	23306	0.274676	1.20972	3.02281	0.0212348	0.383767
ILMN_1841334	6.28088	6.54796	2	2q33.3	c(207529891, 207529891)	CREB1	cAMP responsive element binding protein 1	1385	0.274602	1.20966	3.27418	0.0151972	0.341346
ILMN_1679731	7.6142	7.8873	12	12q24.33	-128793193	SLC15A4	solute carrier family 15 member 4	121260	0.274033	1.20918	2.92259	0.0243227	0.40255
ILMN_1669703	6.41084	6.66878	3	3q29	c(-195863364, -195863364, -195863363)	TNK2	tyrosine kinase non receptor 2	10188	0.273666	1.20888	2.55827	0.0402495	0.467064
ILMN_2231242	7.34261	7.61562	13	13q12.3	c(-30457915, -30457915, -30457915)	HMGB1	high mobility group box 1	3146	0.273619	1.20884	2.95555	0.0232572	0.395763
ILMN_3241046	6.25002	6.52635	8	8q13.1	-66562174	MYBL1	MYB proto-oncogene like 1	4603	0.273567	1.20879	2.8209	0.0279514	0.414915
ILMN_1653575	4.68852	4.95313	11	11q13.4	c(71999062, 71998911, 71999926, 71999616, 71998911, 71999062)	IL18BP	interleukin 18 binding protein	10068	0.27351	1.20875	3.17133	0.0174079	0.35875
ILMN_2115991	4.41719	4.67326	19	19q13.42	-55132697	TNNT1	troponin T1, slow skeletal type	7138	0.273018	1.20833	2.63583	0.0361132	0.449826
ILMN_1880834	4.69455	4.98204	2	2p13.2	-73254681	FBXO41	F-box protein 41	150726	0.272599	1.20798	2.40588	0.0498861	0.498804
ILMN_1729691	4.35836	4.62367	17	17q24.2	-68267025	SLC16A6	solute carrier family 16 member 6	9120	0.272495	1.20789	2.83778	0.0273111	0.413153
ILMN_1815639	4.46777	4.74108	7	7q22.1	-100679505	GIGYF1	GRB10 interacting GYF protein 1	64599	0.272419	1.20783	3.16138	0.0176395	0.360487
ILMN_1811574	7.46016	7.73585	16	16p13.3	c(1706219, 1706182)	MAPK8IP3	mitogen-activated protein kinase 8 interacting protein 3	23162	0.27223	1.20767	2.57192	0.0394867	0.466749
ILMN_3245458	7.81567	8.08096	1	1p35.3	-28579763	SNORA61	small nucleolar RNA, H/ACA box 61	677838	0.272199	1.20765	3.07004	0.0199278	0.377514
ILMN_2215640	9.45238	9.71387	2	2q21.1	131476006	TUBA3D	tubulin alpha 3d	113457	0.272131	1.20759	3.26694	0.0153425	0.343027
ILMN_1671004	6.9782	7.2409	17	17q23.3	-64477784	POLG2	DNA polymerase gamma 2, accessory subunit	11232	0.271984	1.20747	2.75573	0.0305769	0.427927
ILMN_2407482	8.13643	8.40154	20	20p13	c(3208867, 3209359, 3209359)	ITPA	inosine triphosphatase	3704	0.271281	1.20688	3.58845	0.0101325	0.292238
ILMN_1906158	4.67222	4.94076	10	10q24.33	-103877559	STN1	STN1, CST complex subunit	79991	0.271133	1.20676	2.5624	0.040017	0.466764
ILMN_1766200	5.08346	5.37172	10	10q24.33	-103446785	CALHM2	calcium homeostasis modulator family member 2	51063	0.271106	1.20673	2.41041	0.0495673	0.497057
ILMN_1808707	11.6685	11.9391	7	7p22.1	5592804	FSCN1	fascin actin-bundling protein 1	6624	0.270981	1.20663	3.53411	0.0108567	0.298855
ILMN_1808404	9.32739	9.58611	16	16p13.3	-58058	RHBDF1	rhomboid 5 homolog 1	64285	0.270907	1.20657	3.06011	0.0201952	0.379338
ILMN_1765326	6.95418	7.21754	2	2q37.1	c(233354506, 233388153)	DGKD	diacylglycerol kinase delta	8527	0.270617	1.20632	3.15275	0.0178432	0.361434
ILMN_2380688	5.76922	6.03825	3	3q13.32	-119211741	B4GALT4	beta-1,4-galactosyltransferase 4	8702	0.270587	1.2063	2.84251	0.0271346	0.412775
ILMN_1666665	4.47748	4.74188	5	5q35.3	-178237615	COL23A1	collagen type XXIII alpha 1 chain	91522	0.270532	1.20625	3.01965	0.0213255	0.384529
ILMN_1758067	4.30061	4.57751	1	1q23.3	c(163068605, 163068973, 163071904, 163069253)	RGS4	regulator of G protein signaling 4	5999	0.2705	1.20623	3.07474	0.0198028	0.376782
ILMN_1786021	6.63502	6.89711	1	1q21.1	-147155105	PRKAB2	protein kinase AMP-activated non-catalytic subunit beta 2	5565	0.27044	1.20618	3.23259	0.0160523	0.349813
ILMN_1664294	8.42924	8.69714	1	1p34.2	-42746334	P3H1	prolyl 3-hydroxylase 1	64175	0.270137	1.20592	3.25568	0.0155714	0.344953
ILMN_1772446	5.03056	5.31488	12	12q24.11	109714381	FAM222A	family with sequence similarity 222 member A	84915	0.270092	1.20588	2.53796	0.0414125	0.47216
ILMN_1703335	9.47909	9.76253	15	15q22.2	c(63121799, 63121799)	LACTB	lactamase beta	114294	0.26979	1.20563	2.96116	0.0230807	0.395099
ILMN_1713156	5.53233	5.80345	X	Xp22.2	c(11758158, 11758158, 11759615, 11758581)	MSL3	MSL complex subunit 3	10943	0.269631	1.2055	3.7012	0.00879266	0.281133
ILMN_1694928	4.32837	4.60526	14	14q22.3	-55414210	TBPL2	TATA-box binding protein like 2	387332	0.269592	1.20547	2.81484	0.0281849	0.416166
ILMN_1773154	10.7116	10.9801	14	14q13.2	-35401509	NFKBIA	NFKB inhibitor alpha	4792	0.269541	1.20542	3.04705	0.020553	0.38137
ILMN_2252186	4.44051	4.71397	2	2q37.3	240586715	CAPN10	calpain 10	11132	0.269179	1.20512	3.27534	0.0151743	0.341346
ILMN_1798546	6.40764	6.6725	X	Xp11.23	c(48802662, 48802015, 48802015, 48801376, 48802015, 48801948, 48802015)	HDAC6	histone deacetylase 6	10013	0.269177	1.20512	2.79312	0.02904	0.418793
ILMN_1659415	9.64013	9.92169	4	4q23	-99878337	LAMTOR3	late endosomal/lysosomal adaptor, MAPK and MTOR activator 3	8649	0.26907	1.20503	2.44008	0.047532	0.491958
ILMN_1672503	10.2761	10.556	8	8p21.2	c(26514192, 26577823, 26578404)	DPYSL2	dihydropyrimidinase like 2	1808	0.26904	1.20501	2.7376	0.0313527	0.429447
ILMN_1663042	9.29208	9.5658	20	20q13.12	-45325288	SDC4	syndecan 4	6385	0.268991	1.20497	3.59432	0.0100574	0.291622
ILMN_2334760	6.93827	7.21767	X	Xq22.1	c(101623129, 101623360)	ARMCX3	armadillo repeat containing, X-linked 3	51566	0.268797	1.2048	2.83133	0.0275537	0.413805
ILMN_1657797	8.92097	9.1821	11	11q13.1	-65883739	FIBP	FGF1 intracellular binding protein	9158	0.268747	1.20476	2.7507	0.03079	0.428353
ILMN_1754913	4.50844	4.76979	19	19q13.11	33132091	WDR88	WD repeat domain 88	126248	0.268632	1.20467	2.50057	0.0436473	0.479383
ILMN_1653134	7.93459	8.19099	16	16q12.1	50025205	CNEP1R1	CTD nuclear envelope phosphatase 1 regulatory subunit 1	255919	0.267982	1.20412	3.05775	0.0202594	0.379338
ILMN_1768867	9.25491	9.52806	5	5q14.1	-78002325	AP3B1	adaptor related protein complex 3 beta 1 subunit	8546	0.267951	1.2041	3.28314	0.0150197	0.341132
ILMN_1809086	6.96294	7.2302	3	3q23	c(-142417840, -142306606)	XRN1	5'-3' exoribonuclease 1	54464	0.267933	1.20408	3.29757	0.0147382	0.339649
ILMN_1743226	4.3168	4.58162	11	11p15.4	4594038	OR52I1	olfactory receptor family 52 subfamily I member 1	390037	0.267874	1.20403	3.09665	0.0192299	0.372038
ILMN_3293681	6.19842	6.45747	19	19q13.31	c(43576799, 43580543, 43580605)	PINLYP	phospholipase A2 inhibitor and LY6/PLAUR domain containing	390940	0.267605	1.20381	2.75486	0.0306136	0.427927
ILMN_1729314	4.74258	5.01231	11	11q12.1	-57386786	PRG2	proteoglycan 2, pro eosinophil major basic protein	5553	0.267373	1.20361	3.60405	0.00993441	0.290738
ILMN_1715607	7.01782	7.28401	14	14q12	-24209580	CHMP4A	charged multivesicular body protein 4A	29082	0.267229	1.20349	2.67293	0.0342946	0.442848
ILMN_1717934	8.17288	8.4309	1	1q22	155859468	SYT11	synaptotagmin 11	23208	0.267122	1.2034	3.34352	0.0138797	0.331842
ILMN_1801767	6.68685	6.96343	18	18q11.2	c(-21650896, -21650896)	ABHD3	abhydrolase domain containing 3	171586	0.267057	1.20335	3.0162	0.0214248	0.384634
ILMN_3236452	4.99052	5.27251	19	19q13.12	-35224800	FAM187B	family with sequence similarity 187 member B	148109	0.26691	1.20323	2.62316	0.036757	0.452583
ILMN_1800412	7.23227	7.49161	8	8p21.3	c(22165139, 22165139)	BMP1	bone morphogenetic protein 1	649	0.266857	1.20318	2.58288	0.0388853	0.463559
ILMN_1710906	8.53106	8.80742	5	5q33.3	c(-159157408, -159157408, -159157408, -159157408, -159157408)	RNF145	ring finger protein 145	153830	0.266554	1.20293	2.73423	0.0314993	0.429969
ILMN_1652866	4.45298	4.70964	9	9q33.3	126614442	LMX1B	LIM homeobox transcription factor 1 beta	4010	0.266229	1.20266	2.76803	0.0300619	0.425109
ILMN_1766079	5.00952	5.28498	2	2q12.3	108288638	SULT1C2	sulfotransferase family 1C member 2	6819	0.26589	1.20238	2.80204	0.0286856	0.417975
ILMN_2077905	4.44699	4.70505	1	1p13.1	116909922	PTGFRN	prostaglandin F2 receptor inhibitor	5738	0.265869	1.20236	3.21048	0.0165278	0.352527
ILMN_1785191	8.85508	9.13143	6	6p12.2	52671085	TMEM14A	transmembrane protein 14A	28978	0.265809	1.20231	2.70452	0.0328227	0.437256
ILMN_1674985	10.4109	10.6709	1	1p36.21	c(15153732, 15153710, 15152531)	TMEM51	transmembrane protein 51	55092	0.265602	1.20214	3.08171	0.0196185	0.375343
ILMN_2404135	8.49216	8.76603	18	18q11.2	23453220	RIOK3	RIO kinase 3	8780	0.265554	1.2021	2.74587	0.0309963	0.428643
ILMN_2362581	6.582	6.84622	13	13q14.2	c(49110302, 48976608, 48975911)	FNDC3A	fibronectin type III domain containing 3A	22862	0.265358	1.20193	2.87494	0.025956	0.410186
ILMN_1770293	4.79379	5.04211	13	13q22.1	c(73058791, 73054975)	KLF5	Kruppel like factor 5	688	0.265192	1.2018	2.4406	0.0474973	0.491895
ILMN_1805992	8.86688	9.1368	10	10q25.3	c(-116883376, -116900311, -116900311)	SHTN1	shootin 1	57698	0.265164	1.20177	2.66012	0.0349115	0.445122
ILMN_1703791	9.80787	10.0671	10	10q22.2	-73375100	ANXA7	annexin A7	310	0.264933	1.20158	2.51091	0.0430167	0.477852
ILMN_1712075	7.34652	7.61349	15	15q26.3	99105079	SYNM	synemin	23336	0.264701	1.20139	3.31741	0.0143606	0.336343
ILMN_2125346	4.39122	4.65702	19	19p13.2	-8848843	MUC16	mucin 16, cell surface associated	94025	0.264563	1.20127	3.12532	0.0185071	0.367367
ILMN_1667748	7.29858	7.56088	12	12q13.13	51888008	ANKRD33	ankyrin repeat domain 33	341405	0.264525	1.20124	3.63036	0.00960992	0.288075
ILMN_1779153	4.30914	4.57249	11	11p14.1	-28020615	KIF18A	kinesin family member 18A	81930	0.264213	1.20098	2.46888	0.0456392	0.487139
ILMN_2399300	5.72234	5.98568	11	11p15.1	c(19713334, 19350723, 20022555)	NAV2	neuron navigator 2	89797	0.263524	1.20041	3.19653	0.0168359	0.354263
ILMN_1806242	4.52502	4.7881	10	10q24.32	c(-102402616, -102402616, -102402616, -102402616)	PSD	pleckstrin and Sec7 domain containing	5662	0.263222	1.20016	3.69021	0.00891428	0.281462
ILMN_1798373	4.33739	4.59944	2	2q11.2	c(96326196, 96326206, 96325330, 96325323)	ITPRIPL1	ITPRIP like 1	150771	0.263175	1.20012	3.5209	0.0110412	0.301869
ILMN_1717946	4.97089	5.22651	17	17q22	56834098	DGKE	diacylglycerol kinase epsilon	8526	0.263116	1.20007	2.80225	0.0286772	0.417975
ILMN_2401730	6.35173	6.61423	X	Xq24	-120625673	C1GALT1C1	C1GALT1 specific chaperone 1	29071	0.262961	1.19994	2.93965	0.0237646	0.400444
ILMN_1767111	6.16125	6.42142	3	3p22.1-p21.33	c(-43366325, -43366325, -43366325)	ANO10	anoctamin 10	55129	0.262938	1.19992	3.17039	0.0174297	0.35875
ILMN_1683792	9.188	9.45081	4	4p15.32	17577303	LAP3	leucine aminopeptidase 3	51056	0.262856	1.19985	2.75225	0.0307242	0.428353
ILMN_1732809	8.68139	8.94016	11	11q23.1	c(-111782194, -111782194)	ALG9	ALG9, alpha-1,2-mannosyltransferase	79796	0.262763	1.19977	3.2586	0.0155118	0.344612
ILMN_1671489	5.79124	6.06392	11	11q13.2	c(-66848525, -66848525)	PC	pyruvate carboxylase	5091	0.262536	1.19959	2.52585	0.0421231	0.474289
ILMN_1739428	6.58172	6.85703	10	10q23.31	89301948	IFIT2	interferon induced protein with tetratricopeptide repeats 2	3433	0.262275	1.19937	2.48599	0.044552	0.482877
ILMN_1810962	7.97112	8.22999	6	6q22.33	c(-345184, -127999986, -313976, -127968778)	PTPRK	protein tyrosine phosphatase, receptor type K	5796	0.262203	1.19931	3.33011	0.0141244	0.334216
ILMN_2268618	4.35202	4.61437	8	8q24.22	c(132775357, 132775357)	PHF20L1	PHD finger protein 20 like 1	51105	0.262128	1.19925	3.68185	0.00900807	0.282294
ILMN_1696704	5.36192	5.63162	9	9q21.31	c(79571772, 79573172)	TLE4	transducin like enhancer of split 4	7091	0.261786	1.19896	2.57047	0.0395673	0.466749
ILMN_1661220	4.38144	4.63323	17	17p12	c(-15627965, -15627965)	TRIM16	tripartite motif containing 16	10626	0.261746	1.19893	2.95821	0.0231733	0.39567
ILMN_1912997	5.55176	5.82311	17	17p13.3	c(-532292, -508667)	VPS53	VPS53, GARP complex subunit	55275	0.26172	1.19891	3.10766	0.0189489	0.369693
ILMN_1750409	8.60824	8.86591	X	Xp22.2	13689120	RAB9A	RAB9A, member RAS oncogene family	9367	0.261699	1.19889	3.32056	0.0143016	0.335416
ILMN_1694268	5.06597	5.3157	2	2q37.3	-238238266	HES6	hes family bHLH transcription factor 6	55502	0.26145	1.19868	2.51365	0.0428517	0.477603
ILMN_1784540	8.86124	9.14076	7	7p14.3	-32868165	KBTBD2	kelch repeat and BTB domain containing 2	25948	0.261393	1.19864	2.58564	0.0387356	0.462894
ILMN_1853876	6.81176	7.07294	8	8q21.3	-90621994	TMEM64	transmembrane protein 64	169200	0.261295	1.19855	3.2398	0.0159004	0.348856
ILMN_1768784	10.5536	10.8098	7	7q22.1	c(103347523, 103347523)	PSMC2	proteasome 26S subunit, ATPase 2	5701	0.261253	1.19852	2.83474	0.0274254	0.413444
ILMN_2100815	8.00015	8.25188	11	11p15.4	c(-8947200, -8947200)	TMEM9B	TMEM9 domain family member B	56674	0.261094	1.19839	2.44607	0.0471316	0.491812
ILMN_1784203	4.33451	4.58753	12	12p13.31	-6638075	ACRBP	acrosin binding protein	84519	0.260852	1.19819	2.82188	0.0279137	0.414889
ILMN_1666715	4.82905	5.0871	8	8p11.23	c(-38275042, -38316416)	NSD3	nuclear receptor binding SET domain protein 3	54904	0.260744	1.1981	2.78065	0.0295433	0.420848
ILMN_2139816	8.01253	8.2768	1	1p13.3	c(108876980, 108876980)	GPSM2	G protein signaling modulator 2	29899	0.260727	1.19808	2.91891	0.0244449	0.403235
ILMN_1712305	9.12213	9.3778	2	2q31.1	c(171522246, 171522355)	CYBRD1	cytochrome b reductase 1	79901	0.260455	1.19786	2.79935	0.0287921	0.418128
ILMN_3225300	8.74938	9.02704	2	2q31.1	c(171687671, 171687408)	DYNC1I2	dynein cytoplasmic 1 intermediate chain 2	1781	0.260202	1.19765	2.44032	0.0475158	0.491938
ILMN_2375484	6.15154	6.40887	4	4p15.32	15002673	CPEB2	cytoplasmic polyadenylation element binding protein 2	132864	0.260133	1.19759	2.59798	0.0380727	0.45927
ILMN_1795949	6.08815	6.34068	16	16p13.3	c(-4354541, -56866, -4354541, -56866)	CORO7	coronin 7	79585	0.260081	1.19755	3.21706	0.0163847	0.351614
ILMN_1695025	4.40218	4.65402	1	1p13.1	116754429	CD2	CD2 molecule	914	0.260008	1.19748	3.2735	0.015211	0.341415
ILMN_1664855	5.94306	6.20781	6	6q25.1	150143051	PPP1R14C	protein phosphatase 1 regulatory inhibitor subunit 14C	81706	0.259669	1.1972	3.48168	0.0116093	0.309013
ILMN_2241953	4.41709	4.66514	7	7q22.1	100373444	PILRA	paired immunoglobin like type 2 receptor alpha	29992	0.259533	1.19709	2.8278	0.0276877	0.413979
ILMN_1698491	6.60943	6.86376	19	19p13.3	-1576670	MBD3	methyl-CpG binding domain protein 3	53615	0.259281	1.19688	2.68935	0.0335213	0.439157
ILMN_2081162	4.48269	4.74324	X	Xq21.1	81201803	SH3BGRL	SH3 domain binding glutamate rich protein like	6451	0.259224	1.19684	3.47379	0.0117275	0.30911
ILMN_1670821	4.7898	5.0554	Y	Yq11.222-q11.223	c(19567357, 19567357)	TXLNGY	taxilin gamma pseudogene, Y-linked	246126	0.258973	1.19663	2.9613	0.0230766	0.395099
ILMN_1724493	8.52988	8.80407	15	15q21.2	c(-51723063, -51723063)	LYSMD2	LysM domain containing 2	256586	0.258813	1.19649	2.69632	0.0331983	0.43849
ILMN_1803367	7.14746	7.42012	3	3q26.2	c(-169083498, -169083498, -169083498, -169083498)	MECOM	MDS1 and EVI1 complex locus	2122	0.258773	1.19646	2.62674	0.0365737	0.451313
ILMN_1669516	7.00254	7.24897	6	6p22.1	28225250	ZSCAN9	zinc finger and SCAN domain containing 9	7746	0.258532	1.19626	2.77899	0.0296108	0.420848
ILMN_1768391	6.82644	7.09515	2	2q37.1	c(-234493040, -234493040)	ARL4C	ADP ribosylation factor like GTPase 4C	10123	0.258211	1.19599	2.66598	0.034628	0.444631
ILMN_1805812	8.25861	8.50426	9	9q34.11	-129812941	TOR1A	torsin family 1 member A	1861	0.258111	1.19591	2.87495	0.0259559	0.410186
ILMN_1803774	5.80988	6.06586	2	2q35	c(219245895, 219245454)	STK16	serine/threonine kinase 16	8576	0.258103	1.19591	3.27746	0.015132	0.341346
ILMN_1796119	6.67838	6.94879	6	6q22.1	-116635617	ZUFSP	zinc finger with UFM1 specific peptidase domain	221302	0.257962	1.19579	2.40974	0.0496145	0.497198
ILMN_1797861	4.50023	4.76201	5	5q11.2	-55935096	IL6ST	interleukin 6 signal transducer	3572	0.257942	1.19577	2.44911	0.0469298	0.491675
ILMN_1660544	4.40843	4.66655	15	15q26.2	97960702	ARRDC4	arrestin domain containing 4	91947	0.257761	1.19562	2.93448	0.0239325	0.400614
ILMN_1738237	6.84935	7.09652	2	2p24.1	-20617803	HS1BP3	HCLS1 binding protein 3	64342	0.257635	1.19552	2.97728	0.022582	0.392012
ILMN_1740146	4.26706	4.52158	11	11q21	c(-94377310, -94377310)	GPR83	G protein-coupled receptor 83	10888	0.257435	1.19535	2.83378	0.0274615	0.413444
ILMN_1739805	7.76362	8.02206	16	16p13.11	c(1308236, 15650225, 1301277, 15643266)	NDE1	nudE neurodevelopment protein 1	54820	0.257293	1.19523	3.09271	0.0193314	0.37304
ILMN_1778168	5.43485	5.68029	20	20q13.12	-46366044	ELMO2	engulfment and cell motility 2	63916	0.257124	1.19509	2.89521	0.0252472	0.407874
ILMN_1716592	4.29885	4.5556	2	2p21	-43812471	ABCG5	ATP binding cassette subfamily G member 5	64240	0.257094	1.19507	3.21338	0.0164647	0.352014
ILMN_1788283	7.8569	8.10621	16	16q24.1	-84565597	COTL1	coactosin like F-actin binding protein 1	23406	0.256898	1.19491	2.92071	0.0243849	0.403018
ILMN_1663489	7.09208	7.34666	6	6p21.1	c(42564021, 42564021)	UBR2	ubiquitin protein ligase E3 component n-recognin 2	23304	0.256839	1.19486	2.92736	0.0241652	0.401696
ILMN_1761941	7.14451	7.41009	4	4q32.1	c(-158124579, -158124579)	FAM198B	family with sequence similarity 198 member B	51313	0.256729	1.19477	2.75095	0.0307793	0.428353
ILMN_1677098	6.77931	7.03011	17	17q22	59331691	YPEL2	yippee like 2	388403	0.256608	1.19467	2.57449	0.0393452	0.466578
ILMN_1708328	8.22706	8.46891	16	16p13.3	c(75155, 474849, 24813, 425667)	RAB11FIP3	RAB11 family interacting protein 3	9727	0.255955	1.19413	2.6961	0.0332085	0.43849
ILMN_2227573	11.53	11.7849	10	10q25.1	c(104254193, 104254709)	GSTO1	glutathione S-transferase omega 1	9446	0.255917	1.19409	3.42461	0.012494	0.315689
ILMN_1763604	4.4882	4.72833	17	17q12	c(-39177135, -39173455)	CACNB1	calcium voltage-gated channel auxiliary subunit beta 1	782	0.255735	1.19394	2.64625	0.0355925	0.448098
ILMN_3241254	4.43064	4.67602	8	8q24.13	121639345	HAS2-AS1	HAS2 antisense RNA 1	594842	0.255147	1.19346	3.0997	0.0191517	0.371775
ILMN_1763187	4.37478	4.61659	19	19q13.2	39125779	PAK4	p21 (RAC1) activated kinase 4	10298	0.254926	1.19327	2.75801	0.0304805	0.427815
ILMN_1691409	5.09497	5.35863	4	4q21.22	c(-82818508, -82818508)	SEC31A	SEC31 homolog A, COPII coat complex component	22872	0.254617	1.19302	2.51265	0.0429115	0.477603
ILMN_1705213	6.43855	6.68595	2	2q35	c(-218274191, -218274191, -218274191, -218274191)	TMBIM1	transmembrane BAX inhibitor motif containing 1	64114	0.254548	1.19296	3.01716	0.0213973	0.384634
ILMN_3310451	4.40013	4.64986	14	14q32.31	100993235	SNORD114-31	small nucleolar RNA, C/D box 114-31	767612	0.254496	1.19292	2.86753	0.0262204	0.410186
ILMN_1666364	6.82559	7.09422	12	12q13.3	c(56266857, 56267282)	COQ10A	coenzyme Q10A	93058	0.254472	1.1929	2.74004	0.0312473	0.428904
ILMN_2370241	4.30631	4.56254	X	Xq13.1	-70528939	TEX11	testis expressed 11	56159	0.253684	1.19225	3.29258	0.0148348	0.340425
ILMN_1710482	9.47315	9.73708	11	11q24.3	c(130069820, 130070567)	APLP2	amyloid beta precursor like protein 2	334	0.2536	1.19218	2.97051	0.0227902	0.392893
ILMN_2067890	4.336	4.57967	4	4q21.1	-76033686	CXCL11	C-X-C motif chemokine ligand 11	6373	0.253506	1.1921	2.80711	0.028486	0.417375
ILMN_1797585	6.96232	7.22262	2	2q32.3	191245275	MYO1B	myosin IB	4430	0.252887	1.19159	2.97503	0.022651	0.392386
ILMN_2181883	6.35944	6.61703	14	14q32.2	c(96364735, 96363451)	GSKIP	GSK3B interacting protein	51527	0.25269	1.19143	3.07854	0.0197021	0.376315
ILMN_2103591	7.63058	7.88033	22	22q12.2	-30925129	MORC2	MORC family CW-type zinc finger 2	22880	0.252542	1.1913	3.33517	0.0140316	0.333448
ILMN_1724495	6.82039	7.07864	2	2q31.2	-179101691	SESTD1	SEC14 and spectrin domain containing 1	91404	0.252127	1.19096	2.71289	0.0324441	0.436118
ILMN_1712432	10.1171	10.3765	3	3q27.1	c(184299097, 184300580)	PSMD2	proteasome 26S subunit, non-ATPase 2	5708	0.252116	1.19095	3.25105	0.0156667	0.346011
ILMN_1790230	4.815	5.06487	19	19q13.11	34734574	ZNF181	zinc finger protein 181	339318	0.251916	1.19079	2.48535	0.0445926	0.482877
ILMN_1803220	4.33821	4.59927	19	19p13.12	c(-13931186, -13931186)	PODNL1	podocan like 1	79883	0.251886	1.19076	3.14882	0.0179366	0.362081
ILMN_1654516	7.34444	7.5898	7	7q11.23	-75986836	TMEM120A	transmembrane protein 120A	83862	0.251673	1.19059	3.30069	0.0146782	0.339628
ILMN_1727526	4.34122	4.59162	3	3q13.31	c(-113964136, -113964136, -113964136)	CCDC191	coiled-coil domain containing 191	57577	0.251613	1.19054	3.12171	0.0185967	0.367854
ILMN_1798129	5.42337	5.67337	4	4p16.1	c(8440804, 8440796)	TRMT44	tRNA methyltransferase 44 homolog	152992	0.251275	1.19026	3.18186	0.0171664	0.356539
ILMN_2339627	8.49738	8.7481	19	19p13.11	c(-18899513, -18899510)	COPE	coatomer protein complex subunit epsilon	11316	0.251264	1.19025	2.61416	0.0372218	0.454203
ILMN_2074258	7.62737	7.88325	2	2q35	-214725645	BARD1	BRCA1 associated RING domain 1	580	0.25084	1.1899	3.03627	0.0208531	0.382236
ILMN_1767103	4.33738	4.58305	11	11q24.1	c(122882527, 122882527)	JHY	junctional cadherin complex regulator	79864	0.250108	1.1893	3.35563	0.0136625	0.329621
ILMN_2169439	10.5644	10.8268	2	2q32.1	c(186590062, 186600204)	ITGAV	integrin subunit alpha V	3685	0.249976	1.18919	2.45964	0.0462382	0.490674
ILMN_1674038	9.30627	9.53981	11	11p15.5	-1752751	CTSD	cathepsin D	1509	0.249825	1.18906	2.53569	0.0415449	0.472396
ILMN_2364376	10.7697	11.0229	11	11p15.4	c(6603707, 6603809)	ILK	integrin linked kinase	3611	0.249611	1.18889	2.80097	0.028728	0.417975
ILMN_2246510	7.88782	8.12681	9	9q34.13	-132891347	TSC1	TSC complex subunit 1	7248	0.249504	1.1888	2.86607	0.026273	0.410186
ILMN_1759008	7.55222	7.81384	16	16p11.2	c(-30602557, -30602557, -30602557, -30602557)	ZNF689	zinc finger protein 689	115509	0.249399	1.18871	2.76975	0.0299905	0.424447
ILMN_2215043	4.87521	5.10567	7	7q36.3	c(156642976, 156640746, 156643800, 156643800, 156640658)	RNF32	ring finger protein 32	140545	0.24854	1.188	2.41284	0.0493977	0.496244
ILMN_1800602	8.42171	8.67572	2	2q24.2	c(162318762, 162344072, 162318981, 162344380)	GCA	grancalcin	25801	0.248507	1.18798	2.84028	0.0272176	0.412775
ILMN_2385373	4.36464	4.60633	14	14q11.2	c(24007008, 24036411)	DHRS4L1	dehydrogenase/reductase 4 like 1	728635	0.248456	1.18793	2.98776	0.0222641	0.389598
ILMN_1692703	4.3569	4.60282	X	Xq21.1	83861125	CYLC1	cylicin 1	1538	0.248437	1.18792	2.63607	0.0361011	0.449826
ILMN_2251375	5.47403	5.7236	20	20q13.2	c(-52151277, -52084010, -52084010)	ZFP64	ZFP64 zinc finger protein	55734	0.248204	1.18773	2.73996	0.0312505	0.428904
ILMN_2380566	7.42787	7.68462	16	16q12.1	c(-48360535, -48360542)	SIAH1	siah E3 ubiquitin protein ligase 1	6477	0.247693	1.18731	2.54186	0.0411869	0.471416
ILMN_2097793	8.97218	9.22466	17	17p13.1	c(-7459365, -7459365)	ZBTB4	zinc finger and BTB domain containing 4	57659	0.247675	1.18729	3.32893	0.0141462	0.334273
ILMN_1692058	8.06318	8.29758	15	15q11.2	-23685406	NDN	necdin, MAGE family member	4692	0.247671	1.18729	2.44385	0.0472798	0.491812
ILMN_1806310	4.29966	4.54261	10	10q11.23	-50799408	A1CF	APOBEC1 complementation factor	29974	0.247638	1.18726	2.82319	0.0278635	0.414889
ILMN_1696738	4.28966	4.53327	17	17q21.2	c(41249686, -46202, -56456)	KRTAP9-4	keratin associated protein 9-4	85280	0.247428	1.18709	2.61925	0.036958	0.453277
ILMN_1795325	4.32588	4.56742	2	2p13.1	73892965	ACTG2	actin, gamma 2, smooth muscle, enteric	72	0.247363	1.18704	2.69368	0.0333203	0.438982
ILMN_1726547	6.25139	6.5075	6	6q23.3	-136557048	MAP3K5	mitogen-activated protein kinase kinase kinase 5	4217	0.246938	1.18669	2.8894	0.0254482	0.408641
ILMN_2327860	4.73663	4.97187	2	2q11.1	95025654	MAL	mal, T-cell differentiation protein	4118	0.246916	1.18667	2.70146	0.0329623	0.438429
ILMN_1659766	8.4192	8.65439	10	10q26.11	119651369	BAG3	BCL2 associated athanogene 3	9531	0.246637	1.18644	2.45847	0.0463144	0.49085
ILMN_1785356	9.50839	9.75333	11	11p15.4	-9138825	DENND5A	DENN domain containing 5A	23258	0.246498	1.18632	3.18876	0.0170101	0.355203
ILMN_1717052	6.41817	6.66338	11	11q13.4	-72754728	STARD10	StAR related lipid transfer domain containing 10	10809	0.246388	1.18623	2.84166	0.0271662	0.412775
ILMN_2203950	11.0809	11.3233	6	6p22.1	c(29942469, 1421891, 1198022, 1240283, 1197428, 1144512, 1197011, 1200216)	HLA-A	major histocompatibility complex, class I, A	3105	0.246156	1.18604	2.77716	0.0296856	0.421343
ILMN_1782076	4.26256	4.50606	3	3p11.1	c(89107523, 89107523)	EPHA3	EPH receptor A3	2042	0.246104	1.186	3.10682	0.0189702	0.369693
ILMN_1680353	9.92078	10.168	17	17q21.31	c(46590668, 1576738, 1110345)	NSF	N-ethylmaleimide sensitive factor, vesicle fusing ATPase	4905	0.24603	1.18594	3.0765	0.019756	0.376397
ILMN_1804351	6.46012	6.71047	2	2q33.1	202034586	FZD7	frizzled class receptor 7	8324	0.245492	1.1855	2.73158	0.0316149	0.430339
ILMN_1736242	5.34229	5.58881	16	16q22.1	c(67279146, 67278156, 67279523)	PLEKHG4	pleckstrin homology and RhoGEF domain containing G4	25894	0.245332	1.18537	3.40443	0.0128242	0.320615
ILMN_1670899	8.78771	9.0457	5	5q23.3	-128257908	FBN2	fibrillin 2	2201	0.245197	1.18525	2.78068	0.0295418	0.420848
ILMN_3239748	4.37703	4.61926	12	12q13.13	-52314300	KRT83	keratin 83	3889	0.244924	1.18503	2.43784	0.0476828	0.492509
ILMN_1815719	6.92973	7.16848	16	16q23.3	81779257	PLCG2	phospholipase C gamma 2	5336	0.244822	1.18495	3.12474	0.0185214	0.367367
ILMN_1719343	7.91554	8.15657	1	1q42.11-q42.12	-224385142	WDR26	WD repeat domain 26	80232	0.24456	1.18473	3.17081	0.01742	0.35875
ILMN_2128770	9.42002	9.65006	17	17q25.1	74987631	CDR2L	cerebellar degeneration related protein 2 like	30850	0.244458	1.18465	2.53468	0.0416037	0.472484
ILMN_1658072	4.37173	4.6088	X	Xq13.1	70133467	IGBP1	immunoglobulin binding protein 1	3476	0.244339	1.18455	2.56342	0.0399599	0.466764
ILMN_1670322	5.43418	5.6626	5	5q13.2	72955980	FCHO2	FCH domain only 2	115548	0.244214	1.18445	2.48574	0.044568	0.482877
ILMN_2126408	4.49161	4.73322	16	16p13.3	c(-1363204, -1398304, -1363204)	UNKL	unkempt family like zinc finger	64718	0.244204	1.18444	2.4646	0.0459153	0.488573
ILMN_1686152	7.81485	8.05438	16	16p12.2	-23463541	GGA2	golgi associated, gamma adaptin ear containing, ARF binding protein 2	23062	0.243522	1.18388	3.168	0.017485	0.359245
ILMN_1806017	11.0817	11.3255	14	14q12	24136157	PSME1	proteasome activator subunit 1	5720	0.243272	1.18367	2.9511	0.0233982	0.397181
ILMN_1688089	10.3391	10.5704	12	12q24.23	118135883	PEBP1	phosphatidylethanolamine binding protein 1	5037	0.243109	1.18354	2.40501	0.0499479	0.498842
ILMN_3205656	11.9149	12.1473	12	12p13.31	c(6535218, 6534404, 6534658)	GAPDH	glyceraldehyde-3-phosphate dehydrogenase	2597	0.242749	1.18324	2.87193	0.0260631	0.410186
ILMN_1655663	7.32762	7.56153	17	17q21.2	-41801952	P3H4	prolyl 3-hydroxylase family member 4 (non-enzymatic)	10609	0.242568	1.1831	2.8131	0.0282524	0.416608
ILMN_1704961	12.5195	12.7607	17	17q25.3	-81509970	ACTG1	actin gamma 1	71	0.242168	1.18277	2.4581	0.0463382	0.490951
ILMN_2168347	5.21011	5.46134	19	19p13.2	-11377204	EPOR	erythropoietin receptor	2057	0.242099	1.18271	2.69226	0.0333859	0.438982
ILMN_1654072	7.77769	8.03183	16	16q21	57372457	CX3CL1	C-X3-C motif chemokine ligand 1	6376	0.242029	1.18265	2.76462	0.0302038	0.425196
ILMN_1726289	5.01926	5.26865	12	12p11.21	31959418	KIAA1551	KIAA1551	55196	0.241889	1.18254	2.61736	0.0370557	0.453991
ILMN_1796682	6.95509	7.18769	3	3p21.2	51942304	PARP3	poly(ADP-ribose) polymerase family member 3	10039	0.241395	1.18214	2.87901	0.025812	0.410186
ILMN_1722811	7.69201	7.93255	12	12p13.1	12717269	CDKN1B	cyclin dependent kinase inhibitor 1B	1027	0.241236	1.182	2.9956	0.0220292	0.388911
ILMN_1669878	9.22764	9.47413	7	7q11.21	-65960685	GUSB	glucuronidase beta	2990	0.241173	1.18195	2.8706	0.0261106	0.410186
ILMN_1805973	5.87787	6.11638	12	12p13.1	-12661060	GPR19	G protein-coupled receptor 19	2842	0.241104	1.1819	3.14481	0.0180327	0.36251
ILMN_1712231	5.58763	5.83994	2	2p25.3	c(-218135, -218135, -218135, -218135, -239560, -218135, -218135, -218135)	SH3YL1	SH3 and SYLF domain containing 1	26751	0.24085	1.18169	2.63411	0.0361996	0.450385
ILMN_2161832	7.83919	8.08248	8	8p22	17246891	VPS37A	VPS37A, ESCRT-I subunit	137492	0.240806	1.18165	3.19878	0.0167857	0.354263
ILMN_2246882	4.76253	4.99495	2	2q37.1	c(230225729, 230225729)	SP140	SP140 nuclear body protein	11262	0.240758	1.18161	2.76642	0.0301287	0.425196
ILMN_2376133	9.69095	9.93659	5	5q35.2	-176346060	KIAA1191	KIAA1191	57179	0.240372	1.1813	3.16543	0.0175448	0.359616
ILMN_3251341	12.9637	13.2016	12	12q13.12	c(49227925, 49264998)	TUBA1C	tubulin alpha 1c	84790	0.239973	1.18097	3.22811	0.0161474	0.349813
ILMN_1687840	7.33353	7.57811	X	Xq13.3	-75053279	ABCB7	ATP binding cassette subfamily B member 7	22	0.239564	1.18064	2.62741	0.0365397	0.451302
ILMN_1722820	9.07733	9.31781	22	22q13.1	c(38468061, 38468061)	KDELR3	KDEL endoplasmic reticulum protein retention receptor 3	11015	0.2389	1.18009	2.83896	0.0272668	0.412775
ILMN_1680507	4.25217	4.49697	4	4p16.1	c(-6320577, -6320577, -6320577, -6320577, -6320577)	PPP2R2C	protein phosphatase 2 regulatory subunit Bgamma	5522	0.238575	1.17983	3.05732	0.0202712	0.379338
ILMN_1761322	8.14997	8.39942	18	18q12.2	36297695	FHOD3	formin homology 2 domain containing 3	80206	0.23857	1.17982	2.85738	0.0265874	0.411007
ILMN_2049766	9.22039	9.4671	7	7p15.2	26152226	NFE2L3	nuclear factor, erythroid 2 like 3	9603	0.238462	1.17973	2.40825	0.0497191	0.497736
ILMN_2220739	7.91781	8.15462	13	13q34	c(113490737, 113490737)	TMCO3	transmembrane and coiled-coil domains 3	55002	0.238018	1.17937	3.08721	0.0194745	0.373097
ILMN_1744937	10.2685	10.503	18	18p11.23	7567315	PTPRM	protein tyrosine phosphatase, receptor type M	5797	0.237796	1.17919	2.86346	0.0263669	0.410335
ILMN_2207720	5.34151	5.5891	13	13q14.2	48233137	ITM2B	integral membrane protein 2B	9445	0.237713	1.17912	2.59716	0.0381166	0.459639
ILMN_1773643	5.76349	5.99734	5	5q11.2	c(-55625844, -55625844)	SLC38A9	solute carrier family 38 member 9	153129	0.23747	1.17892	2.47593	0.045188	0.486078
ILMN_1738955	6.1947	6.42661	10	10q22.1	72215999	ANAPC16	anaphase promoting complex subunit 16	119504	0.237288	1.17877	2.60499	0.0377014	0.457002
ILMN_1724826	7.28644	7.53296	12	12p11.21	32679199	DNM1L	dynamin 1 like	10059	0.237128	1.17864	2.89635	0.0252083	0.407874
ILMN_1678833	4.2704	4.51114	3	3p21.31	-46201708	CCR1	C-C motif chemokine receptor 1	1230	0.236752	1.17834	3.11928	0.018657	0.367903
ILMN_1676222	4.35605	4.59776	16	16p13.3	-5044121	C16orf89	chromosome 16 open reading frame 89	146556	0.236625	1.17823	2.74536	0.0310181	0.428643
ILMN_2346358	5.34352	5.58037	X	Xq13.1	c(71366238, 71366238, 71491995)	TAF1	TATA-box binding protein associated factor 1	6872	0.236378	1.17803	2.45509	0.046536	0.491144
ILMN_2312275	9.72153	9.95962	14	14q13.2	34982897	SRP54	signal recognition particle 54	6729	0.236369	1.17802	2.54729	0.0408739	0.47035
ILMN_2056975	10.6047	10.8435	X	Xq26.2-q26.3	134460144	HPRT1	hypoxanthine phosphoribosyltransferase 1	3251	0.235716	1.17749	2.94271	0.0236662	0.399091
ILMN_1699071	7.06921	7.31051	21	21q21.3	c(29077470, 29092253, 29077470, 29130484, 29145558)	MAP3K7CL	MAP3K7 C-terminal like	56911	0.235124	1.17701	2.74921	0.0308534	0.428353
ILMN_1672843	7.71852	7.96002	4	4q34.1	-174236658	FBXO8	F-box protein 8	26269	0.235046	1.17694	2.93478	0.0239225	0.400614
ILMN_2300894	5.12472	5.36674	20	20q13.33	c(-63433678, -18958, -63400213)	KCNQ2	potassium voltage-gated channel subfamily Q member 2	3785	0.234889	1.17682	2.80832	0.0284388	0.4171
ILMN_1738552	8.57687	8.81289	5	5p13.2	c(36606354, 36606354)	SLC1A3	solute carrier family 1 member 3	6507	0.234244	1.17629	2.75438	0.0306336	0.427927
ILMN_1760575	5.20275	5.43822	6	6q12	63572011	PTP4A1	protein tyrosine phosphatase type IVA, member 1	7803	0.23408	1.17616	2.43593	0.0478114	0.493073
ILMN_1761990	4.33975	4.5641	10	10q11.21	c(-43194532, -43194532)	RASGEF1A	RasGEF domain family member 1A	221002	0.233742	1.17588	2.68838	0.0335664	0.439395
ILMN_1764500	7.95928	8.18335	3	3p25.3	10115648	BRK1	BRICK1, SCAR/WAVE actin nucleating complex subunit	55845	0.233469	1.17566	2.78795	0.0292475	0.419289
ILMN_1787265	7.46434	7.7072	10	10q22.2	c(-75279725, -75397829)	ZNF503	zinc finger protein 503	84858	0.233459	1.17565	2.84552	0.0270228	0.412594
ILMN_3200234	4.39995	4.62931	19	19p13.3	4679281	DPP9-AS1	DPP9 antisense RNA 1	100131094	0.233441	1.17564	2.41398	0.0493177	0.496244
ILMN_2338038	8.98589	9.22877	1	1p31.3	c(65149002, 65147548, 65148166, 65147829)	AK4	adenylate kinase 4	205	0.23327	1.1755	2.83376	0.0274622	0.413444
ILMN_1785218	5.52354	5.76861	11	11p11.2	-47617305	MTCH2	mitochondrial carrier 2	23788	0.233202	1.17544	2.53745	0.0414421	0.47216
ILMN_1670748	4.44228	4.67323	4	4q34.1	173168752	GALNT7	polypeptide N-acetylgalactosaminyltransferase 7	51809	0.233104	1.17536	2.95832	0.0231699	0.39567
ILMN_1759141	4.33998	4.56334	2	2q14.1	c(113059107, 113058637)	IL36RN	interleukin 36 receptor antagonist	26525	0.233026	1.1753	2.87327	0.0260154	0.410186
ILMN_2385173	5.56934	5.80598	19	19q13.42	55654049	U2AF2	U2 small nuclear RNA auxiliary factor 2	11338	0.232932	1.17522	2.74923	0.0308527	0.428353
ILMN_3233272	4.52082	4.74992	16	16q24.2	c(88663372, 88663372)	SNAI3-AS1	SNAI3 antisense RNA 1	197187	0.232009	1.17447	2.69414	0.0332989	0.438982
ILMN_1686360	5.61934	5.85182	1	1q44	c(-247154988, -247121974, -247138144)	ZNF124	zinc finger protein 124	7678	0.231542	1.17409	2.58718	0.0386524	0.46282
ILMN_1702065	8.0893	8.31771	12	12q13.13	c(53252091, 53251585)	MFSD5	major facilitator superfamily domain containing 5	84975	0.231469	1.17403	2.55491	0.0404393	0.467958
ILMN_1792951	5.83602	6.0817	8	8q24.13	122781661	ZHX2	zinc fingers and homeoboxes 2	22882	0.231266	1.17386	2.41104	0.0495236	0.496995
ILMN_2103841	8.44383	8.67268	11	11q13.2	c(67483515, 67483028)	AIP	aryl hydrocarbon receptor interacting protein	9049	0.231184	1.1738	2.89119	0.0253862	0.408216
ILMN_1801156	6.81113	7.03277	1	1p34.2	40161368	RLF	rearranged L-myc fusion	6018	0.230867	1.17354	2.88802	0.0254964	0.40884
ILMN_1661674	4.42407	4.65815	10	10q22.2	73998113	VCL	vinculin	7414	0.230818	1.1735	3.17285	0.0173729	0.35875
ILMN_1776724	4.96155	5.1845	2	2q23.2	c(149330514, 149329984)	LYPD6	LY6/PLAUR domain containing 6	130574	0.230601	1.17332	2.89493	0.0252571	0.407874
ILMN_1762766	7.36112	7.59774	20	20p13	c(2864194, 2923206, 2873495)	PTPRA	protein tyrosine phosphatase, receptor type A	5786	0.230255	1.17304	2.69716	0.0331598	0.43849
ILMN_1716583	8.75132	8.97451	1	1q24.2	-169132529	NME7	NME/NM23 family member 7	29922	0.229979	1.17282	2.68562	0.0336953	0.439593
ILMN_1682264	9.70978	9.95203	17	17q23.3	63550434	DCAF7	DDB1 and CUL4 associated factor 7	10238	0.229923	1.17277	2.64809	0.0355014	0.448098
ILMN_1702821	4.89656	5.13185	1	1p31.1	-83865031	TTLL7	tubulin tyrosine ligase like 7	79739	0.229759	1.17264	2.74119	0.0311975	0.428904
ILMN_3309839	4.26834	4.50387	6	6p21.31	-33999971	MIR1275	microRNA 1275	100302123	0.229469	1.1724	3.03775	0.0208117	0.382236
ILMN_1796106	9.48434	9.71361	5	5q35.3	c(-179797597, -179797597)	MGAT4B	mannosyl (alpha-1,3-)-glycoprotein beta-1,4-N-acetylglucosaminyltransferase, isozyme B	11282	0.229154	1.17215	3.0989	0.019172	0.37196
ILMN_1762134	5.88455	6.10384	6	6q22.33	c(-127288711, -127288711)	ECHDC1	ethylmalonyl-CoA decarboxylase 1	55862	0.22901	1.17203	2.46545	0.0458604	0.48829
ILMN_1788625	5.46485	5.69347	14	14q22.3	-57202475	EXOC5	exocyst complex component 5	10640	0.228984	1.17201	2.79475	0.0289749	0.418793
ILMN_2057573	8.97586	9.19651	7	7q36.3	-158730997	ESYT2	extended synaptotagmin 2	57488	0.228926	1.17196	2.50445	0.0434096	0.478515
ILMN_1665327	4.49521	4.72686	7	7q11.21	65373798	ZNF92	zinc finger protein 92	168374	0.228631	1.17172	2.59978	0.0379772	0.4586
ILMN_2383077	5.50297	5.7234	6	6p21.32	c(33200825, 4612330, 4444324, 4620298, 4636778, 4395229)	SLC39A7	solute carrier family 39 member 7	7922	0.22854	1.17165	2.42576	0.0485033	0.495435
ILMN_1751072	9.12992	9.36868	3	3q22.1	133784032	SRPRB	SRP receptor beta subunit	58477	0.228519	1.17163	2.6679	0.0345355	0.443774
ILMN_2377430	7.27927	7.50359	9	9q34.3	-136673142	AGPAT2	1-acylglycerol-3-phosphate O-acyltransferase 2	10555	0.228377	1.17152	2.97686	0.022595	0.392041
ILMN_1804476	8.23092	8.45133	2	2q35	c(219498894, 219498864)	GMPPA	GDP-mannose pyrophosphorylase A	29926	0.227904	1.17113	2.6128	0.0372926	0.454311
ILMN_1815010	5.79123	6.0174	11	c("11p15.4", "11p15")	-10511677	RNF141	ring finger protein 141	50862	0.227401	1.17072	2.86603	0.0262744	0.410186
ILMN_1733511	9.90743	10.1403	12	12q24.33	c(-132768908, -132783867)	GOLGA3	golgin A3	2802	0.227364	1.17069	2.90388	0.0249506	0.405945
ILMN_1716382	11.6336	11.8629	12	12q23.3	105330635	C12orf75	chromosome 12 open reading frame 75	387882	0.226713	1.17017	2.96573	0.0229381	0.394421
ILMN_1655702	7.21323	7.44387	3	3p21.33	c(43690869, 43690869)	ABHD5	abhydrolase domain containing 5	51099	0.226568	1.17005	2.80098	0.0287274	0.417975
ILMN_1815308	8.90451	9.12963	2	2p24.1	c(-20200796, -20200796)	SDC1	syndecan 1	6382	0.226563	1.17004	2.98625	0.0223094	0.389889
ILMN_1705241	6.53045	6.76187	9	9q22.33	97412019	TDRD7	tudor domain containing 7	23424	0.225818	1.16944	2.93036	0.0240667	0.401122
ILMN_1786847	4.63429	4.85891	20	20p13	2295966	TGM3	transglutaminase 3	7053	0.225581	1.16925	2.56085	0.040104	0.467064
ILMN_2383349	7.4776	7.7082	2	2q14.2	119223807	STEAP3	STEAP3 metalloreductase	55240	0.225459	1.16915	2.48831	0.0444071	0.482877
ILMN_1691539	5.37835	5.60608	16	16p11.2	c(28985065, 28984825)	LAT	linker for activation of T-cells	27040	0.225295	1.16902	2.48752	0.0444565	0.482877
ILMN_1685824	10.1924	10.4165	20	20q13.13	-49632945	B4GALT5	beta-1,4-galactosyltransferase 5	9334	0.225161	1.16891	2.99569	0.0220267	0.388911
ILMN_3238525	4.47403	4.68498	11	11q22.3	-105092468	CARD17	caspase recruitment domain family member 17	440068	0.224378	1.16827	2.48237	0.0447797	0.483923
ILMN_1710078	8.47026	8.69897	6	6q25.3	158536435	TMEM181	transmembrane protein 181	57583	0.224233	1.16816	2.86136	0.0264427	0.410335
ILMN_2176251	9.13601	9.35176	20	20p11.23	17968890	MGME1	mitochondrial genome maintenance exonuclease 1	92667	0.224118	1.16806	2.66493	0.0346786	0.44472
ILMN_1675556	4.86212	5.08816	1	1p35.3	27959461	XKR8	XK related 8	55113	0.223681	1.16771	2.55979	0.0401635	0.467064
ILMN_1785107	6.49039	6.70339	X	Xq23	c(109535780, 109536829, 109537117)	NXT2	nuclear transport factor 2 like export factor 2	55916	0.223606	1.16765	2.65531	0.035146	0.446259
ILMN_1777982	7.36287	7.59773	1	1q23.3	c(-161039250, -161039250)	USF1	upstream transcription factor 1	7391	0.223379	1.16746	2.50744	0.0432273	0.478158
ILMN_2294978	4.60404	4.83333	14	14q11.2	c(20684176, 20688772)	ANG	angiogenin	283	0.22331	1.16741	2.96152	0.0230695	0.395099
ILMN_1684211	5.05592	5.27334	22	22q12.2	c(30396940, 30396940)	SEC14L2	SEC14 like lipid binding 2	23541	0.223219	1.16734	2.80535	0.0285551	0.4175
ILMN_1719286	9.22878	9.4462	20	20q13.12	45890143	CTSA	cathepsin A	5476	0.222875	1.16706	2.84113	0.027186	0.412775
ILMN_2382990	10.9252	11.1508	10	10q22.1	c(69269999, 69318846, 69318180, 69315853)	HK1	hexokinase 1	3098	0.222833	1.16702	2.46966	0.0455895	0.487139
ILMN_2410523	4.32466	4.55265	1	1q23.3	c(162632380, 162631926, 162631264)	DDR2	discoidin domain receptor tyrosine kinase 2	4921	0.222671	1.16689	2.9726	0.0227255	0.392672
ILMN_3256748	4.6223	4.8413	7	7p21.1	16526879	LRRC72	leucine rich repeat containing 72	100506049	0.222551	1.1668	2.69319	0.0333428	0.438982
ILMN_3204908	4.48484	4.70969	7	7p12.3	48924560	CDC14C	cell division cycle 14C, pseudogene	168448	0.222548	1.16679	2.57286	0.0394349	0.466749
ILMN_1699772	8.59442	8.81294	6	6q15	-89364615	RRAGD	Ras related GTP binding D	58528	0.222031	1.16637	2.68587	0.0336838	0.439593
ILMN_1672004	7.96551	8.18494	17	17q21.33	c(-50862225, -50862225)	TOB1	transducer of ERBB2, 1	10140	0.221693	1.1661	3.06861	0.0199662	0.377802
ILMN_1718142	4.2222	4.44758	3	3q23	140678023	TRIM42	tripartite motif containing 42	287015	0.221642	1.16606	2.432	0.0480775	0.4941
ILMN_3197549	4.28745	4.50445	17	17q21.31	43211826	TMEM106A	transmembrane protein 106A	113277	0.221535	1.16597	2.54372	0.0410793	0.471141
ILMN_2245305	7.78487	8.00564	20	20p11.21	c(-25294742, -25300197)	ABHD12	abhydrolase domain containing 12	26090	0.221461	1.16591	2.74807	0.030902	0.428519
ILMN_2336186	8.74342	8.9654	16	16p12.1	25111725	LCMT1	leucine carboxyl methyltransferase 1	51451	0.221189	1.16569	2.66316	0.0347643	0.44472
ILMN_1749629	9.00703	9.2331	7	7q36.1	148698840	CUL1	cullin 1	8454	0.22116	1.16567	2.42772	0.0483692	0.495435
ILMN_1711450	9.71643	9.9349	20	20q13.32	58981207	NELFCD	negative elongation factor complex member C/D	51497	0.221153	1.16566	2.88211	0.0257029	0.410186
ILMN_1762972	8.83879	9.06833	16	16q12.2	c(53155925, 53054992, 53130747, 53207944, 53208455)	CHD9	chromodomain helicase DNA binding protein 9	80205	0.220818	1.16539	2.5012	0.0436087	0.479265
ILMN_1673639	4.4406	4.65066	3	3q12.2	-100749334	ABI3BP	ABI family member 3 binding protein	25890	0.220812	1.16539	2.62621	0.0366011	0.451313
ILMN_1665700	4.27111	4.49397	10	10q11.23	-49366115	DRGX	dorsal root ganglia homeobox	644168	0.220756	1.16534	3.03228	0.0209654	0.382236
ILMN_2211672	6.41393	6.63311	1	1q42.2	231528652	TSNAX	translin associated factor X	7257	0.22048	1.16512	2.50126	0.0436045	0.479265
ILMN_1805932	4.75504	4.97908	6	6q15	87344852	C6orf163	chromosome 6 open reading frame 163	206412	0.220372	1.16503	2.43963	0.047562	0.491986
ILMN_1690241	4.44498	4.67122	11	11q13.1	c(-64987944, -64987944)	BATF2	basic leucine zipper ATF-like transcription factor 2	116071	0.220354	1.16502	2.59543	0.0382089	0.460023
ILMN_2223941	4.59805	4.81438	14	14q32.12	-91869410	FBLN5	fibulin 5	10516	0.220233	1.16492	2.64427	0.0356907	0.448586
ILMN_1740903	8.58666	8.80904	7	7q33	c(-135092308, -135165779, -135165779, -135165779)	C7orf49	chromosome 7 open reading frame 49	78996	0.22014	1.16485	2.44118	0.0474581	0.491895
ILMN_1702247	9.55663	9.78149	15	15q15.2	43185267	CCNDBP1	cyclin D1 binding protein 1	23582	0.220124	1.16483	2.672	0.0343393	0.442848
ILMN_2405534	4.6109	4.81989	4	4q31.21	143336829	GAB1	GRB2 associated binding protein 1	2549	0.22003	1.16476	2.42548	0.0485225	0.495435
ILMN_1767413	4.31616	4.5265	X	Xq22.3	104566314	IL1RAPL2	interleukin 1 receptor accessory protein like 2	26280	0.219779	1.16456	2.63337	0.0362369	0.450534
ILMN_1688240	4.4934	4.70529	17	17q21.32	-49223369	PHOSPHO1	phosphoethanolamine/phosphocholine phosphatase	162466	0.219705	1.1645	2.70451	0.0328234	0.437256
ILMN_1804629	7.34131	7.56239	7	7q35	c(-144451940, -144451940, -144451940)	TPK1	thiamin pyrophosphokinase 1	27010	0.219696	1.16449	3.00487	0.0217551	0.386811
ILMN_2103720	9.42562	9.63961	8	8q11.23	54135220	MRPL15	mitochondrial ribosomal protein L15	29088	0.219585	1.1644	2.70676	0.032721	0.437256
ILMN_1675445	4.32837	4.55295	3	3q13.2	-113648385	USF3	upstream transcription factor family member 3	205717	0.219129	1.16403	2.4374	0.0477125	0.492509
ILMN_1781669	4.33274	4.55348	11	11p15.3	c(-13492044, -13492044)	PTH	parathyroid hormone	5741	0.219119	1.16402	2.90416	0.024941	0.405945
ILMN_1712390	10.8755	11.0905	6	6p21.32	c(-33416541, -4865266)	CUTA	cutA divalent cation tolerance homolog	51596	0.218874	1.16383	2.62015	0.0369117	0.452871
ILMN_1666316	4.29366	4.51351	6	6q24.3	146598999	ADGB	androglobin	79747	0.218861	1.16381	2.56295	0.0399864	0.466764
ILMN_1776709	4.34067	4.56114	15	15q13.2	c(30135786, -32391156, -250249, 2421004, 4808775, 30135050, 4808040)	GOLGA8T	golgin A8 family member T	653075	0.218814	1.16378	2.91951	0.0244247	0.403182
ILMN_1658928	6.86414	7.07757	7	7q22.1	100673739	GNB2	G protein subunit beta 2	2783	0.218703	1.16369	2.85923	0.0265198	0.41092
ILMN_1680856	5.92687	6.14205	X	Xq28	c(150445453, 150363277)	MAMLD1	mastermind like domain containing 1	10046	0.218237	1.16331	2.45074	0.0468219	0.491675
ILMN_2168992	6.22828	6.45014	6	6q24.3	-145798135	FBXO30	F-box protein 30	84085	0.217846	1.163	2.86605	0.0262735	0.410186
ILMN_1670079	7.35319	7.57964	1	1p32.2-p32.1	-58480718	OMA1	OMA1 zinc metallopeptidase	115209	0.217798	1.16296	2.76542	0.0301702	0.425196
ILMN_1678730	8.41996	8.63324	16	16p13.11	c(14833785, -890753)	NOMO1	NODAL modulator 1	23420	0.217304	1.16256	2.75443	0.0306316	0.427927
ILMN_2364384	7.49088	7.71862	3	3p25.2	c(12287849, 12288936, 12351501, 12312379, 12351501, 12287484, 12288936)	PPARG	peroxisome proliferator activated receptor gamma	5468	0.217153	1.16244	2.49569	0.0439481	0.480895
ILMN_1664826	7.62748	7.84907	14	14q21.1	-39396372	FBXO33	F-box protein 33	254170	0.216689	1.16206	2.87962	0.0257907	0.410186
ILMN_1695827	10.2778	10.4973	11	11q13.2	-67398180	PPP1CA	protein phosphatase 1 catalytic subunit alpha	5499	0.216675	1.16205	2.89026	0.0254187	0.408547
ILMN_2306033	6.49245	6.71746	22	22q11.22	c(-183352, -22547695, -22547695, -183352, -22547695, -183352, -183352, -22547695)	PRAME	preferentially expressed antigen in melanoma	23532	0.21654	1.16194	2.50605	0.0433119	0.478515
ILMN_3268993	5.37028	5.58565	1	1q42.13	-229516581	ABCB10	ATP binding cassette subfamily B member 10	23456	0.216438	1.16186	2.50985	0.0430813	0.477887
ILMN_1748881	6.31163	6.53441	3	3q22.3	c(138347647, 138348665, 138348849, 138349127)	MRAS	muscle RAS oncogene homolog	22808	0.216245	1.16171	2.78165	0.0295024	0.420848
ILMN_1721580	6.83615	7.05286	1	1p12	c(-118883042, -118883042)	TBX15	T-box 15	6913	0.216238	1.1617	2.66034	0.034901	0.445122
ILMN_2267508	4.30016	4.51319	5	5p13.2	c(-35904295, -35904295)	CAPSL	calcyphosine like	133690	0.216191	1.16166	2.88734	0.0255199	0.40884
ILMN_1793598	8.88239	9.09043	11	11p13	-34882295	APIP	APAF1 interacting protein	51074	0.214767	1.16052	2.82369	0.0278444	0.414851
ILMN_1660633	4.24321	4.45837	3	3q27.1	-184259214	CAMK2N2	calcium/calmodulin dependent protein kinase II inhibitor 2	94032	0.214545	1.16034	2.73152	0.0316176	0.430339
ILMN_1774447	4.19284	4.40415	11	11p15.4	c(10450320, 10461130, 10455118, 10450676, 10455933)	AMPD3	adenosine monophosphate deaminase 3	272	0.214401	1.16022	2.75012	0.0308147	0.428353
ILMN_2257223	4.30165	4.51099	1	1q32.1	c(-202147012, -202147012)	PTPN7	protein tyrosine phosphatase, non-receptor type 7	5778	0.214336	1.16017	2.8441	0.0270753	0.412775
ILMN_1812702	5.22852	5.4384	14	14q23.1	-60644698	SIX1	SIX homeobox 1	6495	0.214242	1.16009	2.76378	0.0302386	0.425513
ILMN_1760199	4.2287	4.44316	8	8q21.3	-90058607	CALB1	calbindin 1	793	0.21409	1.15997	2.75154	0.0307541	0.428353
ILMN_1757552	10.4497	10.6614	17	17q21.2	-42402448	CAVIN1	caveolae associated protein 1	284119	0.214067	1.15995	2.79643	0.0289078	0.418793
ILMN_1699798	4.31911	4.53711	11	11p15.5	c(-532241, -61882)	HRAS	HRas proto-oncogene, GTPase	3265	0.213924	1.15984	2.47309	0.045369	0.486363
ILMN_1761981	11.0249	11.2444	15	15q22.31	-64072558	FAM96A	family with sequence similarity 96 member A	84191	0.213438	1.15945	2.74207	0.0311595	0.428904
ILMN_1678863	7.4751	7.68255	7	7q36.1	150329848	ZBED6CL	ZBED6 C-terminal like	113763	0.213345	1.15937	2.84562	0.0270192	0.412594
ILMN_2308806	4.39699	4.61467	10	10q11.22	c(48306638, 48401611)	MAPK8	mitogen-activated protein kinase 8	5599	0.213221	1.15927	2.44866	0.0469598	0.491675
ILMN_1737857	6.68528	6.891	1	1p22.2	-88852637	GTF2B	general transcription factor IIB	2959	0.212374	1.15859	2.47742	0.0450936	0.485524
ILMN_1767322	4.29595	4.50616	2	2q13	-108894470	EDAR	ectodysplasin A receptor	10913	0.212278	1.15852	2.55483	0.0404439	0.467958
ILMN_3296096	4.9471	5.17083	12	12q23.1	-98453840	SLC9A7P1	solute carrier family 9 member 7 pseudogene 1	121456	0.212084	1.15836	2.45017	0.0468596	0.491675
ILMN_1745368	5.69627	5.90065	1	1p36.11	25338297	TMEM50A	transmembrane protein 50A	23585	0.21181	1.15814	2.5149	0.042776	0.477264
ILMN_1721605	9.18426	9.39448	1	1q32.3	214281221	SMYD2	SET and MYND domain containing 2	56950	0.211749	1.15809	2.68246	0.0338435	0.440631
ILMN_3248961	4.43662	4.64958	14	14q22.3	55051643	MAPK1IP1L	mitogen-activated protein kinase 1 interacting protein 1 like	93487	0.211687	1.15804	2.52736	0.0420339	0.473899
ILMN_1701514	7.90593	8.10655	6	6q21	c(-111555377, -111555377, -111558939)	TRAF3IP2	TRAF3 interacting protein 2	10758	0.211333	1.15776	2.45216	0.0467286	0.491675
ILMN_3291501	4.33813	4.55388	15	15q21.2	50944128	DCAF13P3	DDB1 and CUL4 associated factor 13 pseudogene 3	100132724	0.211243	1.15768	2.53666	0.0414881	0.472217
ILMN_1786072	4.56668	4.78178	4	4q22.1	c(87821397, 87834702, 87832968)	MEPE	matrix extracellular phosphoglycoprotein	56955	0.210996	1.15749	2.885	0.0256017	0.408848
ILMN_2162234	6.22517	6.42949	4	4q33	-169393269	NEK1	NIMA related kinase 1	4750	0.21091	1.15742	2.55995	0.0401547	0.467064
ILMN_1679021	4.28746	4.4993	3	3p21.2	c(-51957453, -51957453, -51957453)	PCBP4	poly(rC) binding protein 4	57060	0.210531	1.15711	2.86301	0.026383	0.410335
ILMN_3242266	4.30044	4.50542	11	11p11.2	44047980	ACCSL	1-aminocyclopropane-1-carboxylate synthase homolog (inactive) like	390110	0.21052	1.15711	2.68728	0.0336176	0.439593
ILMN_1741300	7.21051	7.41199	18	18q22.3	c(74630962, 74630962, 74630962)	ZNF407	zinc finger protein 407	55628	0.21013	1.15679	2.53025	0.0418634	0.473772
ILMN_1666523	4.3315	4.54903	4	4q25	c(-108810720, -108823882, -108823882, -108810720)	COL25A1	collagen type XXV alpha 1 chain	84570	0.209825	1.15655	2.55174	0.0406194	0.468517
ILMN_1788315	6.32432	6.54406	19	19p13.11	c(16829386, 16863273)	SIN3B	SIN3 transcription regulator family member B	23309	0.209297	1.15612	2.40868	0.0496889	0.497698
ILMN_1778338	4.31848	4.52897	X	Xq22.3	c(106693837, 106726663)	RNF128	ring finger protein 128, E3 ubiquitin protein ligase	79589	0.208997	1.15588	2.59318	0.0383293	0.460432
ILMN_1751816	8.05915	8.2751	X	Xq24	c(120603888, 120604696)	MCTS1	MCTS1, re-initiation and release factor	28985	0.208934	1.15583	2.64992	0.0354108	0.447679
ILMN_1809013	12.8719	13.0813	12	12q13.2	56158260	MYL6	myosin light chain 6	4637	0.208028	1.15511	2.73031	0.0316706	0.43089
ILMN_1860638	6.45564	6.6553	8	8q24.22	-133454847	ST3GAL1	ST3 beta-galactoside alpha-2,3-sialyltransferase 1	6482	0.207603	1.15477	2.59534	0.0382136	0.460023
ILMN_1760506	5.41138	5.62568	10	10p11.1	38356379	HSD17B7P2	hydroxysteroid 17-beta dehydrogenase 7 pseudogene 2	158160	0.207515	1.1547	2.45593	0.0464802	0.490952
ILMN_2119774	5.99312	6.20158	11	11p15.2	-14878009	CYP2R1	cytochrome P450 family 2 subfamily R member 1	120227	0.207344	1.15456	2.88871	0.0254724	0.408839
ILMN_1663986	4.30939	4.51348	1	1p13.2	113390852	MAGI3	membrane associated guanylate kinase, WW and PDZ domain containing 3	260425	0.206624	1.15398	2.56394	0.0399306	0.466764
ILMN_1784905	4.35192	4.56375	18	18p11.22-p11.21	-10670246	PIEZO2	piezo type mechanosensitive ion channel component 2	63895	0.206054	1.15353	2.52805	0.0419928	0.473772
ILMN_2231911	7.55497	7.76625	9	9q22.31	c(-91213814, -91213814)	AUH	AU RNA binding methylglutaconyl-CoA hydratase	549	0.20569	1.15324	2.63309	0.0362514	0.450534
ILMN_1704619	10.6339	10.8318	12	12q24.11	-110491522	VPS29	VPS29, retromer complex component	51699	0.205368	1.15298	2.64175	0.035816	0.44915
ILMN_1785005	4.23055	4.43753	22	22q12.3	c(36860987, 81781)	NCF4	neutrophil cytosolic factor 4	4689	0.205366	1.15298	2.51093	0.0430158	0.477852
ILMN_1865764	7.0104	7.21783	3	3q26.32	-179017224	ZMAT3	zinc finger matrin-type 3	64393	0.20529	1.15292	2.78806	0.0292432	0.419289
ILMN_1739622	6.83585	7.04303	12	12q21.2-q21.31	c(-79773562, -79773562, -79773562, -79773562)	PPP1R12A	protein phosphatase 1 regulatory subunit 12A	4659	0.205238	1.15288	2.76486	0.0301939	0.425196
ILMN_1704196	7.4609	7.66362	18	18q12.1	31498003	DSG2	desmoglein 2	1829	0.20483	1.15255	2.70615	0.0327485	0.437256
ILMN_2387395	4.42844	4.6396	2	2q24.3	-165087519	SCN3A	sodium voltage-gated channel alpha subunit 3	6328	0.204787	1.15252	2.44817	0.0469921	0.491812
ILMN_1798980	9.39679	9.60398	1	1p36.13	c(-19338772, -19338772, -19374174)	CAPZB	capping actin protein of muscle Z-line beta subunit	832	0.204542	1.15232	2.54459	0.0410291	0.470722
ILMN_1697989	4.4778	4.68864	6	6q23.2	132815306	SNORD101	small nucleolar RNA, C/D box 101	594837	0.204435	1.15223	2.44166	0.0474263	0.491895
ILMN_1730731	6.86433	7.06837	10	10q24.31	c(-100150089, -100150089)	ERLIN1	ER lipid raft associated 1	10613	0.204407	1.15221	2.63842	0.0359829	0.449799
ILMN_1785297	4.31284	4.50978	7	7q34	140404042	RAB19	RAB19, member RAS oncogene family	401409	0.204066	1.15194	2.65059	0.0353777	0.447425
ILMN_1718668	4.35108	4.55169	9	9q33.2	c(-122918028, -122918028, -122918028)	ZBTB26	zinc finger and BTB domain containing 26	57684	0.203623	1.15159	2.5933	0.0383228	0.460432
ILMN_1742179	4.31427	4.51737	1	1p13.3	108712933	FNDC7	fibronectin type III domain containing 7	163479	0.203604	1.15157	2.59016	0.0384913	0.461413
ILMN_1672571	7.41798	7.61674	22	22q12.1	-26491239	TFIP11	tuftelin interacting protein 11	24144	0.203029	1.15111	2.70925	0.0326082	0.437231
ILMN_2113957	4.31383	4.52022	2	2p15	61017676	PEX13	peroxisomal biogenesis factor 13	5194	0.2026	1.15077	2.60704	0.0375939	0.456851
ILMN_1720501	4.46008	4.66747	17	17q24.2	-68974631	ABCA9	ATP binding cassette subfamily A member 9	10350	0.202029	1.15031	2.59392	0.0382897	0.460277
ILMN_2352881	4.60398	4.80054	9	9q33.3	-124517274	NR6A1	nuclear receptor subfamily 6 group A member 1	2649	0.201104	1.14958	2.65108	0.0353537	0.447286
ILMN_1693620	7.97069	8.17679	6	6q14.1	c(-83166129, -83164873, -83164873)	PGM3	phosphoglucomutase 3	5238	0.200332	1.14896	2.51106	0.0430078	0.477852
ILMN_1693604	4.97846	5.18466	3	3p21.2	51707032	GRM2	glutamate metabotropic receptor 2	2912	0.200321	1.14895	2.54035	0.0412742	0.471416
ILMN_2388397	5.09041	5.28329	2	2q21.2	c(-132643279, -132643279)	LYPD1	LY6/PLAUR domain containing 1	116372	0.199958	1.14866	2.4675	0.0457282	0.487636
ILMN_3240420	5.80402	6.00618	22	22q11.21	18149990	USP18	ubiquitin specific peptidase 18	11274	0.199856	1.14858	2.41828	0.0490187	0.496244
ILMN_1673713	4.39318	4.59283	3	3q26.1-q26.2	167895947	LRRC77P	leucine rich repeat containing 77, pseudogene	646168	0.199518	1.14831	2.74899	0.0308629	0.428353
ILMN_1809448	4.25995	4.46061	1	1q32.1	-204032446	LINC00303	long intergenic non-protein coding RNA 303	284573	0.198621	1.1476	2.64298	0.0357548	0.448956
ILMN_1705663	5.48552	5.68544	15	15q21.2	-51447723	DMXL2	Dmx like 2	23312	0.197679	1.14685	2.54648	0.0409202	0.47051
ILMN_1735432	8.7661	8.96121	12	12q23.3	108561462	ISCU	iron-sulfur cluster assembly enzyme	23479	0.197665	1.14684	2.63887	0.0359601	0.449677
ILMN_1753415	4.22416	4.42393	8	8q24.3	c(-143157913, -153498, -143157913, -153498, -143157913, -153498)	LY6H	lymphocyte antigen 6 family member H	4062	0.197529	1.14673	2.71182	0.0324924	0.436388
ILMN_1785404	4.44958	4.65089	4	4p15.32	-15935569	FGFBP1	fibroblast growth factor binding protein 1	9982	0.197403	1.14663	2.69683	0.0331748	0.43849
ILMN_1774091	7.61002	7.80805	18	18q21.31	-57544840	FECH	ferrochelatase	2235	0.196844	1.14619	2.64154	0.0358268	0.44915
ILMN_1653828	9.69935	9.89483	12	12q24.33	-132840351	CHFR	checkpoint with forkhead and ring finger domains	55743	0.19678	1.14614	2.51058	0.0430366	0.477852
ILMN_1688000	8.1649	8.35185	22	22q13.2	-42583720	POLDIP3	DNA polymerase delta interacting protein 3	84271	0.196646	1.14603	2.42818	0.0483375	0.495435
ILMN_1713008	4.32923	4.52341	16	16q12.1	c(-48166910, -48166910)	ABCC11	ATP binding cassette subfamily C member 11	85320	0.19658	1.14598	2.61887	0.0369776	0.453283
ILMN_1794470	8.8373	9.0324	17	17p13.2	c(-4163817, -4163817)	ANKFY1	ankyrin repeat and FYVE domain containing 1	51479	0.196411	1.14584	2.5462	0.0409365	0.47051
ILMN_1804332	9.23273	9.42585	11	11q13.1	c(64284338, 64286109, 64284810, 64284812)	GPR137	G protein-coupled receptor 137	56834	0.195578	1.14518	2.53766	0.04143	0.47216
ILMN_1730084	9.70837	9.89824	22	22q11.21	c(19941739, 19950936, 19951521, 19962546)	COMT	catechol-O-methyltransferase	1312	0.195262	1.14493	2.51661	0.0426737	0.47674
ILMN_2086238	8.64791	8.84336	17	17p13.3	-1779534	SMYD4	SET and MYND domain containing 4	114826	0.194975	1.1447	2.70266	0.0329075	0.438207
ILMN_2054271	4.42987	4.61999	14	14q23.1	-59463521	GPR135	G protein-coupled receptor 135	64582	0.194906	1.14465	2.583	0.0388789	0.463559
ILMN_1706246	6.76294	6.95272	5	5p15.2	c(10249920, 10250536)	CCT5	chaperonin containing TCP1 subunit 5	22948	0.194418	1.14426	2.55766	0.0402836	0.467144
ILMN_1750130	11.3517	11.5475	16	16p13.13	c(-11868127, -11868127)	GSPT1	G1 to S phase transition 1	2935	0.194068	1.14399	2.42123	0.0488152	0.49578
ILMN_1789995	4.31399	4.50301	X	Xq26.3	135421932	SMIM10L2A	small integral membrane protein 10 like 2A	399668	0.193274	1.14336	2.44553	0.0471677	0.491812
ILMN_1799076	4.52814	4.71454	2	2p21	44941897	SIX3	SIX homeobox 3	6496	0.192882	1.14305	2.44168	0.0474246	0.491895
ILMN_1703477	8.42864	8.62205	1	1q22	c(-155946838, -155946838, -155946838, -155946838)	ARHGEF2	Rho/Rac guanine nucleotide exchange factor 2	9181	0.192616	1.14283	2.55578	0.0403899	0.467904
ILMN_1704045	4.41844	4.60681	11	11p15.5	c(-644219, -176099)	DEAF1	DEAF1, transcription factor	10522	0.192464	1.14271	2.46328	0.0460014	0.489186
ILMN_1655624	4.31201	4.50292	7	7p14.3	-32456898	LOC100130673	phosphoribosyl pyrophosphate synthetase 2 pseudogene	100130673	0.192204	1.14251	2.60626	0.0376345	0.456862
ILMN_1746633	5.10828	5.30115	9	9p13.3	-34398183	FAM219A	family with sequence similarity 219 member A	203259	0.192012	1.14236	2.60152	0.0378848	0.458126
ILMN_2278242	4.24919	4.44835	5	5q31.1	c(-131949973, -131949973, -131949973)	ACSL6	acyl-CoA synthetase long chain family member 6	23305	0.191887	1.14226	2.46922	0.0456177	0.487139
ILMN_1751143	9.54825	9.74289	7	7q21.12	c(-87196161, -87196161, -87196161)	TMEM243	transmembrane protein 243	79161	0.190478	1.14114	2.43126	0.0481277	0.494184
ILMN_1679949	8.95586	9.14412	19	19p13.3	-6440063	SLC25A23	solute carrier family 25 member 23	79085	0.190222	1.14094	2.57779	0.0391638	0.46559
ILMN_1715546	6.58593	6.77882	7	7p22.1	4973984	RNF216P1	ring finger protein 216 pseudogene 1	441191	0.190009	1.14077	2.63909	0.0359492	0.449677
ILMN_2096405	8.85994	9.04575	10	10p15.3	1056835	WDR37	WD repeat domain 37	22884	0.188906	1.1399	2.57492	0.0393214	0.466578
ILMN_1721459	4.34445	4.53431	21	21q22.3	c(-45419715, -45419715)	COL18A1-AS1	COL18A1 antisense RNA 1	378832	0.186634	1.13811	2.52479	0.0421855	0.474289
ILMN_2356672	8.86291	9.04576	2	2p23.3	c(-27364351, -27364351, -27364351)	EIF2B4	eukaryotic translation initiation factor 2B subunit delta	8890	0.184152	1.13615	2.52189	0.0423582	0.474823
ILMN_2251253	4.49709	4.68154	16	16p11.2	c(30053089, 30065672, 30064278, 30064496)	ALDOA	aldolase, fructose-bisphosphate A	226	0.183439	1.13559	2.45593	0.0464807	0.490952
ILMN_1731478	4.51272	4.69886	9	9q32	c(113501426, 113564953, 113501426, 113463699, 113444728, 113536476, 113580876, 113463699, 113594153, 113593919)	RGS3	regulator of G protein signaling 3	5998	0.182933	1.13519	2.42295	0.0486966	0.49578
ILMN_1689176	4.33971	4.51984	4	4q27	-121035626	NDNF	neuron derived neurotrophic factor	79625	0.18183	1.13432	2.47371	0.0453295	0.486363
ILMN_1781884	4.46237	4.639	17	17q21.2	c(-40861177, -10445)	KRT12	keratin 12	3859	0.181736	1.13425	2.42222	0.0487466	0.49578
ILMN_1695812	4.30584	4.48403	12	12q13.13	-52585588	KRT72	keratin 72	140807	0.180593	1.13335	2.43175	0.0480947	0.4941
ILMN_3244698	4.4227	4.60218	9	9q34.3	-136803926	CCDC183-AS1	CCDC183 antisense RNA 1	100131193	0.180192	1.13304	2.50447	0.0434085	0.478515
ILMN_2365248	4.24865	4.42499	12	12q24.11	c(-110648685, -110648685)	HVCN1	hydrogen voltage gated channel 1	84329	0.179389	1.1324	2.47349	0.0453439	0.486363
ILMN_1710738	6.8419	7.02228	9	9q33.2	c(-122853744, -122844564, -122873787)	RC3H2	ring finger and CCCH-type domains 2	54542	0.178808	1.13195	2.44518	0.0471913	0.491812
ILMN_2197030	8.49806	8.67884	14	14q32.33	103715743	ZFYVE21	zinc finger FYVE-type containing 21	79038	0.178101	1.13139	2.466	0.0458249	0.488142
ILMN_1720233	7.52509	7.70463	17	17q12	c(-38800433, -2835752)	CWC25	CWC25 spliceosome associated protein homolog	54883	0.176017	1.12976	2.42391	0.0486303	0.49578
ILMN_2202948	9.00038	9.17394	2	2q13	-110637697	BUB1	BUB1 mitotic checkpoint serine/threonine kinase	699	0.17376	1.12799	2.41311	0.0493786	0.496244
ILMN_1717294	6.27153	6.44252	9	9q31.3	c(-109375693, -109375693, -109375693, -109375693)	PTPN3	protein tyrosine phosphatase, non-receptor type 3	5774	0.171579	1.12629	2.41289	0.0493941	0.496244
ILMN_1808333	8.07473	7.90018	2	2q37.3	c(241149572, 241149657, 241149657, 241149572)	PPP1R7	protein phosphatase 1 regulatory subunit 7	5510	-0.17556	0.885424	-2.45674	0.0464273	0.490952
ILMN_1671865	4.39534	4.21816	19	19q13.31	44613629	IGSF23	immunoglobulin superfamily member 23	147710	-0.177773	0.884067	-2.46658	0.0457879	0.48797
ILMN_1718706	10.0587	9.87211	17	17q11.2	28854956	ERAL1	Era like 12S mitochondrial rRNA chaperone 1	26284	-0.184022	0.880245	-2.53542	0.0415606	0.472418
ILMN_2400030	8.54372	8.35569	18	18p11.21	c(-12792301, -12785477, -12792301)	PTPN2	protein tyrosine phosphatase, non-receptor type 2	5771	-0.18722	0.878297	-2.52333	0.0422722	0.474498
ILMN_3246525	4.45902	4.26853	X	Xq21.31	91434597	PABPC5	poly(A) binding protein cytoplasmic 5	140886	-0.18722	0.878296	-2.58652	0.0386881	0.46282
ILMN_1808747	4.54424	4.36386	15	15q15.3	c(-43533461, -43533461, -43533461)	PPIP5K1	diphosphoinositol pentakisphosphate kinase 1	9677	-0.18752	0.878114	-2.43699	0.0477398	0.49263
ILMN_1746012	8.1149	7.92635	12	12q13.3	57522875	MBD6	methyl-CpG binding domain protein 6	114785	-0.188573	0.877473	-2.56604	0.0398135	0.466764
ILMN_1695821	7.60458	7.41714	2	2q11.2	-97655938	ACTR1B	ARP1 actin related protein 1 homolog B	10120	-0.188825	0.87732	-2.42325	0.0486754	0.49578
ILMN_1761828	8.87233	8.68752	16	16q22.1	67192164	E2F4	E2F transcription factor 4	1874	-0.189663	0.876811	-2.43274	0.0480276	0.494095
ILMN_1702127	4.45875	4.2628	1	1q21.3	-153149581	SPRR2G	small proline rich protein 2G	6706	-0.190026	0.87659	-2.49552	0.0439584	0.480895
ILMN_1656415	5.94619	5.75429	1	1p32.3	c(50968694, 50969969)	CDKN2C	cyclin dependent kinase inhibitor 2C	1031	-0.190322	0.87641	-2.62088	0.036874	0.452757
ILMN_1739236	7.01409	6.8199	16	16p11.2	c(-31060842, -31060847, -31060842)	ZNF668	zinc finger protein 668	79759	-0.190853	0.876088	-2.41961	0.0489268	0.495915
ILMN_1798163	8.45328	8.26954	X	Xq24	-119834025	UPF3B	UPF3B, regulator of nonsense mediated mRNA decay	65109	-0.191706	0.87557	-2.44954	0.0469016	0.491675
ILMN_2380605	6.55053	6.36326	22	22q12.2	29883168	MTMR3	myotubularin related protein 3	8897	-0.19234	0.875185	-2.41406	0.0493123	0.496244
ILMN_1754738	8.93904	8.75092	19	19p13.11	16197853	AP1M1	adaptor related protein complex 1 mu 1 subunit	8907	-0.192872	0.874862	-2.62569	0.0366277	0.451313
ILMN_1669633	9.70606	9.51632	2	2p25.3	c(264868, 264868)	ACP1	acid phosphatase 1	52	-0.193026	0.874769	-2.55031	0.040701	0.468986
ILMN_2310685	6.7352	6.5387	17	17q25.3	82519717	FOXK2	forkhead box K2	3607	-0.194096	0.87412	-2.63084	0.0363654	0.45074
ILMN_1666632	8.26629	8.06952	6	6p21.32	c(-4669732, -4686253, -4444671, -4698975, -33250271, -4661768, -4493783)	VPS52	VPS52, GARP complex subunit	6293	-0.195206	0.873448	-2.69737	0.0331499	0.43849
ILMN_1782870	5.40456	5.20899	20	20q11.21	c(32207892, 32207892)	POFUT1	protein O-fucosyltransferase 1	23509	-0.195556	0.873236	-2.48722	0.0444751	0.482877
ILMN_1696087	9.99467	9.79806	12	12p13.31	-6965351	PHB2	prohibitin 2	11331	-0.195565	0.873231	-2.48633	0.0445311	0.482877
ILMN_1748438	10.9161	10.725	11	11q12.3	62761538	POLR2G	RNA polymerase II subunit G	5436	-0.1957	0.873149	-2.63585	0.0361121	0.449826
ILMN_1738921	7.89837	7.70403	3	3p22.2	-38122709	ACAA1	acetyl-CoA acyltransferase 1	30	-0.195812	0.873081	-2.63618	0.0360954	0.449826
ILMN_1770576	4.49578	4.29139	1	1q41	c(222737215, 222737215, 222739683)	FAM177B	family with sequence similarity 177 member B	400823	-0.196227	0.87283	-2.42539	0.0485289	0.495435
ILMN_2222872	5.87006	5.67241	9	9q33.2	-122239554	RBM18	RNA binding motif protein 18	92400	-0.19651	0.872659	-2.41857	0.0489985	0.496244
ILMN_2147345	4.55538	4.35209	14	14q24.3	74019355	BBOF1	basal body orientation factor 1	80127	-0.196686	0.872552	-2.54583	0.040958	0.47051
ILMN_1680134	10.0781	9.87828	19	19p13.2	10871576	CARM1	coactivator associated arginine methyltransferase 1	10498	-0.197299	0.872182	-2.56224	0.0400263	0.466764
ILMN_1760320	11.1102	10.908	1	1p36.33	-1785284	GNB1	G protein subunit beta 1	2782	-0.197883	0.871829	-2.51111	0.0430047	0.477852
ILMN_1732923	8.49591	8.30155	1	1q42.2	-232397965	SIPA1L2	signal induced proliferation associated 1 like 2	57568	-0.198081	0.871709	-2.53772	0.0414269	0.47216
ILMN_1748476	10.9122	10.7093	2	2q33.1	202265715	NOP58	NOP58 ribonucleoprotein	51602	-0.19835	0.871547	-2.61493	0.0371817	0.45408
ILMN_1769250	7.28239	7.07765	11	11p11.2	-47164297	ARFGAP2	ADP ribosylation factor GTPase activating protein 2	84364	-0.19857	0.871414	-2.47122	0.045489	0.487085
ILMN_2167252	4.54929	4.34341	1	NA	-54609176	FAM151A	family with sequence similarity 151 member A	338094	-0.198832	0.871256	-2.56339	0.0399615	0.466764
ILMN_1719543	4.78017	4.58715	16	16q23.2	-79593847	MAF	MAF bZIP transcription factor	4094	-0.199311	0.870966	-2.56586	0.0398234	0.466764
ILMN_1732776	6.08179	5.88694	11	11p15.4	c(-3675009, -3711553)	NUP98	nucleoporin 98	4928	-0.199465	0.870873	-2.46942	0.0456047	0.487139
ILMN_1670172	9.96447	9.77156	2	2q14.3	c(-127735379, -127704233, -127762485)	WDR33	WD repeat domain 33	55339	-0.200127	0.870474	-2.41771	0.0490581	0.496244
ILMN_3235397	5.37763	5.17999	20	20p13	2654211	SNORD110	small nucleolar RNA, C/D box 110	692213	-0.200315	0.87036	-2.62118	0.0368587	0.452757
ILMN_1665455	6.54086	6.33641	16	16p12.3	-20854924	DCUN1D3	defective in cullin neddylation 1 domain containing 3	123879	-0.200492	0.870254	-2.50086	0.043629	0.479335
ILMN_1676503	8.10712	7.90963	16	16p13.3	c(-2253115, -2253115, -2253115)	RNPS1	RNA binding protein with serine rich domain 1	10921	-0.200595	0.870192	-2.56893	0.0396528	0.466764
ILMN_2310075	4.5833	4.38547	22	22q11.21	-20111865	TRMT2A	tRNA methyltransferase 2 homolog A	27037	-0.202019	0.869333	-2.52357	0.0422584	0.474498
ILMN_1701940	6.7279	6.53	9	9q34.11	c(129036510, 129036933)	MIGA2	mitoguardin 2	84895	-0.202234	0.869204	-2.72065	0.0320973	0.434126
ILMN_1753005	9.02285	8.828	7	7q22.1	-103471783	RELN	reelin	5649	-0.202464	0.869065	-2.53292	0.0417066	0.47283
ILMN_1686136	6.05181	5.84987	5	5q35.3	c(177133831, 177133078)	NSD1	nuclear receptor binding SET domain protein 1	64324	-0.202492	0.869048	-2.69155	0.033419	0.439157
ILMN_1791164	4.61386	4.41206	16	16q23.1	-75538116	TMEM231	transmembrane protein 231	79583	-0.202672	0.86894	-2.59165	0.0384116	0.461125
ILMN_1778173	8.49759	8.28531	9	9p24.1	c(-4709555, -4709555, -4709555, -4709555)	AK3	adenylate kinase 3	50808	-0.202853	0.868831	-2.41409	0.0493103	0.496244
ILMN_2381994	4.49102	4.28755	1	1p32.3	52142093	ZFYVE9	zinc finger FYVE-type containing 9	9372	-0.20288	0.868814	-2.43649	0.0477739	0.492835
ILMN_1757415	6.38925	6.19403	1	1p32.3	-52686341	COA7	cytochrome c oxidase assembly factor 7 (putative)	65260	-0.203981	0.868152	-2.44142	0.0474423	0.491895
ILMN_1705570	10.1939	9.98496	10	10q22.1	70052600	H2AFY2	H2A histone family member Y2	55506	-0.204086	0.868089	-2.64305	0.0357514	0.448956
ILMN_1810210	4.46709	4.26694	X	Xq21.2	c(86262967, 86148450)	DACH2	dachshund family transcription factor 2	117154	-0.204339	0.867936	-2.72464	0.03192	0.432348
ILMN_1775467	4.56213	4.35695	1	1q44	-248294615	OR2T12	olfactory receptor family 2 subfamily T member 12	127064	-0.20435	0.86793	-2.83979	0.027236	0.412775
ILMN_1709333	4.65945	4.45835	12	12q24.13	c(112978468, 112978468, 112978468)	OAS2	2'-5'-oligoadenylate synthetase 2	4939	-0.20478	0.867671	-2.61306	0.0372788	0.454311
ILMN_1800451	8.3483	8.13966	19	19p13.3	c(-867961, -47187)	MED16	mediator complex subunit 16	10025	-0.205014	0.86753	-2.41994	0.0489038	0.495912
ILMN_2048388	6.10305	5.90631	1	1p34.2	40450664	ZFP69B	ZFP69 zinc finger protein B	65243	-0.205314	0.86735	-2.45664	0.0464338	0.490952
ILMN_2278335	4.83292	4.63189	7	7q33	134549096	AKR1B15	aldo-keto reductase family 1 member B15	441282	-0.205584	0.867188	-2.45285	0.0466833	0.491675
ILMN_1661806	4.62595	4.43068	8	8q13.2	c(67952114, 67952114)	PREX2	phosphatidylinositol-3,4,5-trisphosphate dependent Rac exchange factor 2	80243	-0.205603	0.867176	-2.40536	0.0499228	0.498842
ILMN_1706959	8.66913	8.46373	17	17p13.3	c(996892, 36139, 36139)	TIMM22	translocase of inner mitochondrial membrane 22	29928	-0.205932	0.866979	-2.86536	0.0262983	0.410253
ILMN_1704472	8.26049	8.05099	19	19q13.2	-39538805	EID2	EP300 interacting inhibitor of differentiation 2	163126	-0.20604	0.866914	-2.64751	0.0355297	0.448098
ILMN_1658477	4.56138	4.35953	12	12q21.31	80209452	OTOGL	otogelin like	283310	-0.206058	0.866902	-2.73573	0.0314341	0.429877
ILMN_1651787	4.59769	4.38524	6	6p21.33	c(31739947, 3090765, 3217227, 2987713, 3044994, 3081823, 2995766, 3039244)	MSH5	mutS homolog 5	4439	-0.206865	0.866418	-2.62054	0.0368919	0.452789
ILMN_1662409	5.82593	5.61915	12	12q13.13	53441648	PRR13	proline rich 13	54458	-0.208158	0.865642	-2.79191	0.0290885	0.418863
ILMN_1705252	4.625	4.41628	19	19q13.41	-50996007	KLK8	kallikrein related peptidase 8	11202	-0.208658	0.865342	-2.93674	0.023859	0.400614
ILMN_1688404	8.54231	8.34313	1	1p34.3	35268966	ZMYM4	zinc finger MYM-type containing 4	9202	-0.209542	0.864812	-2.52459	0.0421977	0.474289
ILMN_2092903	4.49162	4.2792	20	20p13	c(2815010, 2814986)	C20orf141	chromosome 20 open reading frame 141	128653	-0.209707	0.864713	-2.73171	0.0316094	0.430339
ILMN_1683475	10.7613	10.5529	19	19q13.32	44891219	TOMM40	translocase of outer mitochondrial membrane 40	10452	-0.209745	0.86469	-2.79488	0.0289696	0.418793
ILMN_1752589	10.8453	10.6475	1	1q32.1	c(203007366, 203007630)	TMEM183A	transmembrane protein 183A	92703	-0.210054	0.864505	-2.42787	0.0483589	0.495435
ILMN_1752452	4.62076	4.41666	20	20p11.21	-23685639	CST4	cystatin S	1472	-0.210234	0.864397	-2.65352	0.0352339	0.446753
ILMN_1776105	9.07862	8.85883	7	7p11.2	-56011050	PSPH	phosphoserine phosphatase	5723	-0.210512	0.864231	-2.52831	0.0419778	0.473772
ILMN_1672022	4.43891	4.23908	2	2q36.1	c(-221418026, -221418026)	EPHA4	EPH receptor A4	2043	-0.210513	0.86423	-2.53222	0.041748	0.472867
ILMN_3232529	4.59537	4.39011	22	22q11.21	-18533863	PI4KAP1	phosphatidylinositol 4-kinase alpha pseudogene 1	728233	-0.210542	0.864212	-2.82886	0.0276475	0.413947
ILMN_1815690	4.85825	4.65103	1	1p34.2	43300894	TIE1	tyrosine kinase with immunoglobulin like and EGF like domains 1	7075	-0.210611	0.864171	-2.40504	0.0499452	0.498842
ILMN_1654466	4.47119	4.2675	21	21q22.2	-41175230	PLAC4	placenta specific 4	191585	-0.211263	0.863781	-2.70454	0.0328221	0.437256
ILMN_2403555	6.87887	6.66847	3	3p21.31	c(47802908, 47802908)	DHX30	DExH-box helicase 30	22907	-0.211375	0.863713	-2.78086	0.0295346	0.420848
ILMN_3299416	4.76045	4.54729	10	10q24.33	103245886	RPEL1	ribulose-5-phosphate-3-epimerase like 1	729020	-0.211924	0.863385	-2.51711	0.0426435	0.476556
ILMN_2184640	8.616	8.4115	10	10q24.32	102152175	NOLC1	nucleolar and coiled-body phosphoprotein 1	9221	-0.211949	0.86337	-2.68284	0.0338259	0.440568
ILMN_1749944	5.33566	5.12415	20	20q11.23	c(36306322, 36461782, 36461414)	DLGAP4	DLG associated protein 4	22839	-0.212245	0.863193	-2.80609	0.0285262	0.417432
ILMN_1676631	7.13932	6.91923	5	5q11.2	c(-55231152, -55231152)	CCNO	cyclin O	10309	-0.212448	0.863072	-2.54585	0.0409566	0.47051
ILMN_3235326	9.33604	9.11543	20	20q11.23	c(-38420591, -38420619)	SNHG17	small nucleolar RNA host gene 17	388796	-0.213526	0.862427	-2.76522	0.0301787	0.425196
ILMN_1691181	9.78861	9.58104	14	14q22.1	51240167	TMX1	thioredoxin related transmembrane protein 1	81542	-0.213862	0.862226	-2.57023	0.0395802	0.466749
ILMN_1715508	11.9088	11.6895	11	11q23.2	114295812	NNMT	nicotinamide N-methyltransferase	4837	-0.214613	0.861777	-2.89294	0.0253257	0.407874
ILMN_3279561	4.73275	4.52316	10	10q11.23	50067887	WASHC2A	WASH complex subunit 2A	387680	-0.214702	0.861724	-2.44982	0.0468829	0.491675
ILMN_1723414	9.43091	9.21746	3	3p25.1	-15560703	HACL1	2-hydroxyacyl-CoA lyase 1	26061	-0.214746	0.861698	-2.81219	0.0282877	0.416653
ILMN_2087575	8.8873	8.66341	19	19q13.32	-47064189	ZC3H4	zinc finger CCCH-type containing 4	23211	-0.21498	0.861558	-2.47328	0.0453574	0.486363
ILMN_2232368	6.0052	5.79746	20	20q13.12	45934677	PCIF1	PDX1 C-terminal inhibiting factor 1	63935	-0.215203	0.861425	-2.78449	0.0293871	0.420046
ILMN_1749804	4.6119	4.39659	14	14q32.33	c(104729843, 104724196)	ADSSL1	adenylosuccinate synthase like 1	122622	-0.215281	0.861379	-2.61569	0.037142	0.45408
ILMN_1690561	4.58668	4.36667	19	19p13.3	544033	GZMM	granzyme M	3004	-0.215519	0.861236	-2.5802	0.0390319	0.464712
ILMN_1660636	4.67327	4.4486	16	16q23.1-q23.2	c(78099412, 78099412, 78099412)	WWOX	WW domain containing oxidoreductase	51741	-0.215886	0.861017	-2.5463	0.040931	0.47051
ILMN_2352574	6.76522	6.55874	19	19q13.43	58182988	ZNF274	zinc finger protein 274	10782	-0.215975	0.860964	-2.41632	0.0491547	0.496244
ILMN_1695763	8.13076	7.92401	3	3q21.1	123067008	PDIA5	protein disulfide isomerase family A member 5	10954	-0.216229	0.860812	-2.59554	0.0382029	0.460023
ILMN_1681972	9.87891	9.65351	1	1p34.1	45688174	TMEM69	transmembrane protein 69	51249	-0.216231	0.860811	-2.48563	0.044575	0.482877
ILMN_1711189	8.44531	8.23481	1	1p36.22	-11066612	EXOSC10	exosome component 10	5394	-0.216242	0.860805	-2.5594	0.0401858	0.467064
ILMN_2199926	4.55132	4.32952	11	11p15.1	17051885	OR7E14P	olfactory receptor family 7 subfamily E member 14 pseudogene	10819	-0.216425	0.860696	-2.84446	0.0270619	0.412775
ILMN_1729650	7.25012	7.03241	6	6q23.3	136822563	PEX7	peroxisomal biogenesis factor 7	5191	-0.216702	0.86053	-2.54123	0.0412228	0.471416
ILMN_1700037	4.79572	4.57075	2	2q24.3	c(-164492405, -164492812)	GRB14	growth factor receptor bound protein 14	2888	-0.217179	0.860246	-2.44389	0.0472768	0.491812
ILMN_3191746	4.67522	4.45479	16	16p13.13	-11819834	BCAR4	breast cancer anti-estrogen resistance 4 (non-protein coding)	400500	-0.217313	0.860166	-2.68432	0.0337561	0.439856
ILMN_1737635	6.54937	6.34079	5	5p13.2	c(-34905260, -34905260)	RAD1	RAD1 checkpoint DNA exonuclease	5810	-0.217685	0.859944	-2.45674	0.0464275	0.490952
ILMN_1756501	4.783	4.56466	3	3q27.3	c(187021876, 186930525, 187038714)	ST6GAL1	ST6 beta-galactoside alpha-2,6-sialyltransferase 1	6480	-0.218773	0.859296	-2.42095	0.0488345	0.49578
ILMN_1664542	4.52131	4.29148	16	16p13.3	c(1309626, 1309152)	UBE2I	ubiquitin conjugating enzyme E2 I	7329	-0.218812	0.859273	-2.47842	0.0450295	0.485515
ILMN_1708077	7.39591	7.17875	6	6p21.32	c(-4730042, -4562072, -4754492, -33318557, -4512986)	DAXX	death domain associated protein	1616	-0.218967	0.859181	-2.88741	0.0255174	0.40884
ILMN_1721651	7.17886	6.95323	7	7q32.2	c(-129830732, -129830732)	UBE2H	ubiquitin conjugating enzyme E2 H	7328	-0.219072	0.859118	-2.68534	0.0337086	0.439593
ILMN_1704398	5.07891	4.8548	7	7q11.23	73433778	FZD9	frizzled class receptor 9	8326	-0.219271	0.859	-2.62968	0.0364242	0.45074
ILMN_1759232	8.29265	8.07985	2	2q36.3	-226731316	IRS1	insulin receptor substrate 1	3667	-0.219736	0.858723	-2.60083	0.0379216	0.458411
ILMN_1685551	8.49265	8.27619	12	12p13.31	c(-6570081, -6570081)	CHD4	chromodomain helicase DNA binding protein 4	1108	-0.219899	0.858626	-2.66517	0.034667	0.44472
ILMN_1786050	8.24634	8.03638	20	20p11.23	-18486540	RBBP9	RB binding protein 9, serine hydrolase	10741	-0.220415	0.858318	-2.65117	0.0353493	0.447286
ILMN_1718129	6.65763	6.42964	15	15q23	c(67549003, 67542682)	MAP2K5	mitogen-activated protein kinase kinase 5	5607	-0.221547	0.857645	-2.42204	0.0487587	0.49578
ILMN_1798380	7.04425	6.81395	9	c("9q21.32", "9q21.2-q21.3")	-83659962	UBQLN1	ubiquilin 1	29979	-0.221628	0.857597	-2.7573	0.0305104	0.427815
ILMN_1725870	4.46749	4.253	1	1p31.3	64203617	UBE2U	ubiquitin conjugating enzyme E2 U (putative)	148581	-0.221628	0.857597	-2.45562	0.046501	0.491016
ILMN_2087080	11.8344	11.6218	1	1p22.1	92831985	RPL5	ribosomal protein L5	6125	-0.222028	0.857359	-2.72767	0.0317867	0.431789
ILMN_2174884	8.13885	7.91222	8	8p21.3	21919668	XPO7	exportin 7	23039	-0.222214	0.857249	-2.82048	0.0279674	0.414915
ILMN_1781691	7.76634	7.55011	2	2q33.1	-201377206	TRAK2	trafficking kinesin protein 2	66008	-0.22259	0.857026	-2.62237	0.0367974	0.45263
ILMN_1654109	7.61059	7.38421	5	5p13.2-p13.1	c(38445475, 38403531, 38258408)	EGFLAM	EGF like, fibronectin type III and laminin G domains	133584	-0.222836	0.856879	-2.79359	0.029021	0.418793
ILMN_2284496	4.52857	4.29698	7	7p15.3	c(23710325, 23710166)	STK31	serine/threonine kinase 31	56164	-0.222974	0.856798	-2.5639	0.039933	0.466764
ILMN_1767481	8.18545	7.95872	12	12q14.1	c(57941503, -144645)	ATP23	ATP23 metallopeptidase and ATP synthase assembly factor homolog	91419	-0.22322	0.856651	-3.0055	0.0217365	0.386681
ILMN_1719867	5.04303	4.8105	3	3q25.1	149812687	RNF13	ring finger protein 13	11342	-0.223266	0.856624	-2.43474	0.0478918	0.493755
ILMN_1727805	4.5346	4.30495	22	22q13.1	c(39349948, 39349948, 39364169)	SYNGR1	synaptogyrin 1	9145	-0.223286	0.856612	-2.64172	0.0358176	0.44915
ILMN_1677800	7.67851	7.44543	19	19p13.3	-2754713	SGTA	small glutamine rich tetratricopeptide repeat containing alpha	6449	-0.223347	0.856576	-2.42093	0.048836	0.49578
ILMN_1770725	9.82378	9.59558	9	9q34.12-q34.13	131096475	AIF1L	allograft inflammatory factor 1 like	83543	-0.224145	0.856103	-3.07965	0.0196726	0.376169
ILMN_1653504	6.51594	6.29044	1	1p21.2	101236748	S1PR1	sphingosine-1-phosphate receptor 1	1901	-0.224194	0.856073	-2.56209	0.0400343	0.466764
ILMN_2414325	6.05799	5.82389	5	5q23.1	c(119355819, 119268691, 119333174, 119354772)	TNFAIP8	TNF alpha induced protein 8	25816	-0.224659	0.855797	-2.41296	0.0493888	0.496244
ILMN_3189777	4.50429	4.2858	10	10q24.31	c(100912568, 100912568, 100912568)	SLF2	SMC5-SMC6 complex localization factor 2	55719	-0.224769	0.855732	-2.68581	0.0336862	0.439593
ILMN_1703565	11.5206	11.2885	19	19q13.33	47745535	NOP53	NOP53 ribosome biogenesis factor	29997	-0.225039	0.855572	-2.55901	0.0402075	0.467064
ILMN_1658917	5.29279	5.06119	9	9p24.2	4490426	SLC1A1	solute carrier family 1 member 1	6505	-0.225168	0.855495	-2.79399	0.0290051	0.418793
ILMN_1806754	5.84463	5.61896	9	9p24.1	-6532463	GLDC	glycine decarboxylase	2731	-0.225621	0.855227	-2.4778	0.0450692	0.485524
ILMN_3176790	5.41141	5.18875	8	8q12.1	c(58411263, 58411263)	UBXN2B	UBX domain protein 2B	137886	-0.225922	0.855049	-3.105	0.0190164	0.369693
ILMN_1671895	6.72951	6.49529	19	19q13.41	51927434	ZNF613	zinc finger protein 613	79898	-0.226071	0.85496	-2.8851	0.0255984	0.408848
ILMN_3238672	4.97759	4.75378	3	3q27.3	186787612	SNORA4	small nucleolar RNA, H/ACA box 4	619568	-0.226368	0.854784	-3.10942	0.0189042	0.369291
ILMN_2307455	9.66481	9.44813	X	Xq24	119574466	UBE2A	ubiquitin conjugating enzyme E2 A	7319	-0.226624	0.854632	-2.52801	0.0419955	0.473772
ILMN_1779979	6.68941	6.45277	7	7q34	-140333751	SLC37A3	solute carrier family 37 member 3	84255	-0.226669	0.854606	-2.48538	0.0445906	0.482877
ILMN_1766650	4.79294	4.55823	14	14q21.1	-37589551	FOXA1	forkhead box A1	3169	-0.227228	0.854275	-2.9302	0.0240721	0.401122
ILMN_1660368	9.62939	9.38849	7	7q22.1	98878489	TRRAP	transformation/transcription domain associated protein	8295	-0.227277	0.854246	-2.5232	0.0422804	0.474498
ILMN_1783394	6.62129	6.38542	22	22q13.1	c(39520558, 39520563)	ATF4	activating transcription factor 4	468	-0.227381	0.854184	-2.72935	0.0317127	0.431203
ILMN_1721770	4.60026	4.38118	9	9q33.1	116153791	PAPPA	pappalysin 1	5069	-0.227617	0.854045	-2.67512	0.0341908	0.442811
ILMN_1756289	7.20235	6.98576	1	1q32.1	c(202348701, 202462742, 202348701, 202540113)	PPP1R12B	protein phosphatase 1 regulatory subunit 12B	4660	-0.227651	0.854024	-2.43171	0.0480972	0.4941
ILMN_2225718	7.06746	6.84404	4	4q24	-103105805	CENPE	centromere protein E	1062	-0.22775	0.853966	-2.80753	0.0284698	0.417314
ILMN_2173291	4.47129	4.24692	1	1p33	46798997	CYP4B1	cytochrome P450 family 4 subfamily B member 1	1580	-0.228103	0.853757	-2.89835	0.0251394	0.407095
ILMN_2366790	8.9423	8.71687	17	17q12	c(-37609740, -1848854)	DDX52	DExD-box helicase 52	11056	-0.228204	0.853697	-2.94601	0.0235602	0.398558
ILMN_2078975	4.53415	4.29901	7	7q21.11-q21.12	86643913	GRM3	glutamate metabotropic receptor 3	2913	-0.228516	0.853512	-2.45009	0.0468648	0.491675
ILMN_2285802	9.07207	8.83093	17	17q25.2-q25.3	c(77140922, 77185212, 77089152, 77088642)	SEC14L1	SEC14 like lipid binding 1	6397	-0.228578	0.853476	-2.52148	0.0423826	0.474823
ILMN_2342121	6.48537	6.25798	11	11p15.5	236807	PSMD13	proteasome 26S subunit, non-ATPase 13	5719	-0.228608	0.853458	-2.86384	0.0263533	0.410335
ILMN_1702389	9.14044	8.90575	8	8q24.3	c(-26296, -143437654)	ZC3H3	zinc finger CCCH-type containing 3	23144	-0.228782	0.853355	-2.91679	0.0245155	0.404013
ILMN_1813028	9.48784	9.25476	12	12q13.13	c(-54230945, -54230945, -54230945)	CBX5	chromobox 5	23468	-0.2289	0.853285	-2.989	0.0222268	0.389177
ILMN_1813423	7.99606	7.76724	16	16p13.3	c(3443610, 3457984)	NAA60	N(alpha)-acetyltransferase 60, NatF catalytic subunit	79903	-0.228968	0.853245	-2.75632	0.0305519	0.427887
ILMN_1864588	4.5694	4.34045	18	18p11.31	4264601	DLGAP1-AS5	DLGAP1 antisense RNA 5	284215	-0.229198	0.853109	-3.0375	0.0208186	0.382236
ILMN_2162253	6.93319	6.69625	4	4q12	c(-55595228, -55595228)	NMU	neuromedin U	10874	-0.22926	0.853072	-2.70531	0.0327869	0.437256
ILMN_2308689	8.61731	8.39412	2	2p23.3	c(27051422, 27051622, 27051622)	AGBL5	ATP/GTP binding protein like 5	60509	-0.229697	0.852814	-2.72654	0.0318363	0.431843
ILMN_1814106	5.25468	5.02909	9	9q34.3	137224634	CYSRT1	cysteine rich tail 1	375791	-0.230225	0.852502	-2.81665	0.0281149	0.415826
ILMN_2268026	6.57798	6.35338	15	15q22.31	c(-65578757, -65578757)	INTS14	integrator complex subunit 14	81556	-0.230287	0.852465	-2.45788	0.0463525	0.490952
ILMN_1770556	4.55719	4.32835	12	12q13.3	57619909	SLC26A10	solute carrier family 26 member 10	65012	-0.230421	0.852386	-2.98024	0.0224918	0.391085
ILMN_1749243	8.66853	8.42547	11	11q13.1	66002078	BANF1	barrier to autointegration factor 1	8815	-0.230514	0.852331	-2.59595	0.0381808	0.460023
ILMN_1806651	8.89533	8.65099	5	5q11.1	c(50666937, 50667545, 50665898)	PARP8	poly(ADP-ribose) polymerase family member 8	79668	-0.230896	0.852106	-2.44484	0.0472137	0.491812
ILMN_1744147	10.5506	10.3299	2	2p22.2	-37201630	CEBPZ	CCAAT/enhancer binding protein zeta	10153	-0.231264	0.851888	-2.484	0.0446772	0.483304
ILMN_1796912	8.27955	8.05314	13	13q34	c(111153646, 111114618, 111153646, 111186825, 111203046, 111241144, 111114618, 111153646, 111241144)	ARHGEF7	Rho guanine nucleotide exchange factor 7	8874	-0.231714	0.851623	-3.06082	0.020176	0.379338
ILMN_2390453	6.96643	6.7221	6	6q14.1	80106609	BCKDHB	branched chain keto acid dehydrogenase E1 subunit beta	594	-0.231742	0.851606	-2.53321	0.0416897	0.472794
ILMN_2180371	8.75241	8.52248	12	12q24.11	110468426	FAM216A	family with sequence similarity 216 member A	29902	-0.23182	0.85156	-2.5339	0.0416496	0.472567
ILMN_1704598	4.90265	4.67643	7	7q31.32	123845168	HYAL4	hyaluronoglucosaminidase 4	23553	-0.231851	0.851542	-2.71705	0.0322574	0.435438
ILMN_1728844	4.53607	4.31808	7	7q36.3	c(-157539051, -157539051)	PTPRN2	protein tyrosine phosphatase, receptor type N2	5799	-0.232198	0.851337	-2.53668	0.0414873	0.472217
ILMN_2122420	7.23039	6.98625	1	1p36.11	-23801876	HMGCL	3-hydroxymethyl-3-methylglutaryl-CoA lyase	3155	-0.232463	0.851181	-2.56687	0.0397673	0.466764
ILMN_1707304	4.60481	4.37075	19	19p13.13	-12884422	KLF1	Kruppel like factor 1	10661	-0.232887	0.850931	-3.01143	0.0215633	0.385389
ILMN_1771862	6.68198	6.45851	16	16p13.13	-11679079	TXNDC11	thioredoxin domain containing 11	51061	-0.23366	0.850475	-2.50555	0.0433425	0.478515
ILMN_1676010	7.96754	7.72593	12	12q13.13	c(53380194, 53380643)	SP1	Sp1 transcription factor	6667	-0.233781	0.850403	-2.60601	0.0376478	0.456862
ILMN_1785324	7.72844	7.49836	14	14q23.3	64388040	MTHFD1	methylenetetrahydrofolate dehydrogenase, cyclohydrolase and formyltetrahydrofolate synthetase 1	4522	-0.233884	0.850343	-2.80308	0.0286444	0.417975
ILMN_1759513	8.13748	7.91259	2	2q23.3	c(-150468195, -150468192)	RND3	Rho family GTPase 3	390	-0.23398	0.850286	-2.60201	0.037859	0.458126
ILMN_2150851	4.59113	4.35397	18	18q21.33-q22.1	63887704	SERPINB2	serpin family B member 2	5055	-0.23411	0.850209	-2.52902	0.0419357	0.473772
ILMN_1652008	8.36782	8.13722	15	15q15.1	40382720	KNSTRN	kinetochore localized astrin/SPAG5 binding protein	90417	-0.234484	0.849989	-3.04378	0.0206434	0.382225
ILMN_1720526	10.0374	9.80284	16	16q23.2	c(81006497, 81006497, 81006497)	CENPN	centromere protein N	55839	-0.235658	0.849297	-2.41561	0.0492041	0.496244
ILMN_1798855	4.92757	4.68293	12	12q21.31	-85804552	RASSF9	Ras association domain family member 9	9182	-0.235736	0.849252	-2.52073	0.0424272	0.474823
ILMN_3221790	8.18118	7.93355	6	6p21.1	42879615	RPL7L1	ribosomal protein L7 like 1	285855	-0.23578	0.849226	-2.54182	0.0411888	0.471416
ILMN_1710329	4.7291	4.47903	15	15q21.1	c(-48139427, -48152306)	MYEF2	myelin expression factor 2	50804	-0.236139	0.849014	-2.51294	0.0428942	0.477603
ILMN_1674780	6.68205	6.43847	2	2q33.1	c(-197418796, -197391973)	SF3B1	splicing factor 3b subunit 1	23451	-0.236235	0.848958	-2.90821	0.0248036	0.405263
ILMN_3248113	9.48046	9.24542	19	19q13.33	49085139	SNRNP70	small nuclear ribonucleoprotein U1 subunit 70	6625	-0.236361	0.848884	-2.60608	0.0376444	0.456862
ILMN_1674343	4.47596	4.24989	X	Xq22.1	-103075820	NXF3	nuclear RNA export factor 3	56000	-0.237072	0.848465	-2.72615	0.0318534	0.431843
ILMN_2043173	4.6446	4.42173	1	1p34.3	36084074	TEKT2	tektin 2	27285	-0.237173	0.848406	-2.50916	0.0431228	0.478039
ILMN_1668721	12.1766	11.9358	6	6p21.1	c(-41934932, -41934932)	CCND3	cyclin D3	896	-0.237638	0.848133	-3.0261	0.0211409	0.383463
ILMN_1659411	9.2732	9.04606	16	16q21	57462638	POLR2C	RNA polymerase II subunit C	5432	-0.237693	0.8481	-2.70468	0.0328155	0.437256
ILMN_2329834	9.08341	8.8595	20	20q11.22	-35648924	RBM12	RNA binding motif protein 12	10137	-0.237748	0.848068	-2.44391	0.0472757	0.491812
ILMN_1660043	4.70669	4.465	1	1p36.11	c(-26282281, -26282281)	UBXN11	UBX domain protein 11	91544	-0.237816	0.848028	-3.11714	0.0187104	0.368029
ILMN_1715636	10.7406	10.5017	7	7p22.3	2354838	EIF3B	eukaryotic translation initiation factor 3 subunit B	8662	-0.238017	0.84791	-3.21476	0.0164346	0.351925
ILMN_1684771	10.4829	10.2465	X	Xq24	119236244	PGRMC1	progesterone receptor membrane component 1	10857	-0.238126	0.847846	-3.19729	0.0168188	0.354263
ILMN_2415826	5.67254	5.42962	17	17p11.2	c(20087021, 20087021, 20155993, 20009335, 20155993)	SPECC1	sperm antigen with calponin homology and coiled-coil domains 1	92521	-0.238434	0.847665	-3.21961	0.0163296	0.351614
ILMN_2299843	6.78334	6.53785	14	14q21.3	c(50312328, 50312328)	ATP5S	ATP synthase, H+ transporting, mitochondrial Fo complex subunit s (factor B)	27109	-0.238474	0.847641	-2.71323	0.0324288	0.436118
ILMN_1752802	11.3596	11.1284	5	5p15.33	c(168938, -1317743)	CLPTM1L	CLPTM1 like	81037	-0.238611	0.847561	-2.87808	0.0258449	0.410186
ILMN_1756898	9.84596	9.61461	16	16q21	57447424	COQ9	coenzyme Q9	57017	-0.239054	0.847301	-3.05739	0.0202694	0.379338
ILMN_1729033	9.77909	9.52802	4	4p14	-39454124	RPL9	ribosomal protein L9	6133	-0.239091	0.847279	-2.55795	0.0402677	0.467116
ILMN_1800952	7.05367	6.82686	17	17q11.2	32444462	PSMD11	proteasome 26S subunit, non-ATPase 11	5717	-0.239684	0.846931	-2.52063	0.0424333	0.474823
ILMN_3191502	4.5784	4.34996	6	6q25.3	c(158869866, 158888586)	C6orf99	chromosome 6 open reading frame 99	100130967	-0.240371	0.846528	-2.53984	0.0413034	0.471515
ILMN_1746135	8.40769	8.15717	17	17p13.1	c(-7235027, -7235027)	PHF23	PHD finger protein 23	79142	-0.240381	0.846522	-2.52375	0.0422475	0.474498
ILMN_3239108	5.99954	5.75392	11	11p15.4	8684226	SNORA3A	small nucleolar RNA, H/ACA box 3A	619562	-0.240495	0.846455	-2.62258	0.0367865	0.45263
ILMN_1800711	4.52517	4.27227	22	22q12.2-q12.3	c(31753950, 31754022, 31754022, 31754861)	DEPDC5	DEP domain containing 5	9681	-0.240548	0.846424	-2.69101	0.033444	0.439157
ILMN_2053527	5.21097	4.96768	3	3q21.1	c(-122527910, -122527910, -122527910, -122531772)	PARP9	poly(ADP-ribose) polymerase family member 9	83666	-0.240716	0.846325	-2.93141	0.0240323	0.401122
ILMN_1719344	7.98971	7.75373	10	10q21.3	63133246	NRBF2	nuclear receptor binding factor 2	29982	-0.241053	0.846128	-2.68146	0.0338908	0.441079
ILMN_1660730	6.14862	5.91307	X	Xq13.1	-70925579	SLC7A3	solute carrier family 7 member 3	84889	-0.241306	0.845979	-2.56302	0.0399825	0.466764
ILMN_1784467	8.27554	8.04126	3	3p25.1	-13316229	NUP210	nucleoporin 210	23225	-0.241598	0.845808	-2.81958	0.028002	0.414915
ILMN_1748927	4.87575	4.6328	3	3p21.2	-51873720	IQCF5	IQ motif containing F5	389124	-0.241688	0.845755	-3.05196	0.0204176	0.380441
ILMN_1739798	11.4024	11.1628	7	7p15.3	23299320	MALSU1	mitochondrial assembly of ribosomal large subunit 1	115416	-0.241763	0.845711	-2.44739	0.047044	0.491812
ILMN_1737817	4.55124	4.32097	19	19p13.2	8052761	CCL25	C-C motif chemokine ligand 25	6370	-0.242287	0.845404	-2.74485	0.0310402	0.428643
ILMN_1692967	4.73921	4.50014	16	16p13.3	-287439	AXIN1	axin 1	8312	-0.242341	0.845373	-2.83949	0.0272472	0.412775
ILMN_1658413	4.59253	4.34985	16	16q22.2	c(-70802083, -71031410, -71027109)	HYDIN	HYDIN, axonemal central pair apparatus protein	54768	-0.242351	0.845366	-2.48542	0.044588	0.482877
ILMN_1700604	9.52646	9.27678	11	11q13.2	66616581	RBM14	RNA binding motif protein 14	10432	-0.242621	0.845208	-2.7924	0.0290687	0.418793
ILMN_1691942	12.058	11.8209	4	4q21.1	c(-77048020, -77048020)	CCNI	cyclin I	10983	-0.242684	0.845171	-2.48214	0.0447945	0.483923
ILMN_1666536	4.54894	4.31452	11	11q24.2	c(-124747471, -124748105)	VSIG2	V-set and immunoglobulin domain containing 2	23584	-0.242838	0.845081	-2.84195	0.0271554	0.412775
ILMN_1777487	7.05487	6.82268	14	14q32.31	c(102319750, 102317376, 102319297)	ZNF839	zinc finger protein 839	55778	-0.242841	0.84508	-2.70204	0.0329359	0.438416
ILMN_1664581	4.60835	4.36974	7	7p22.3	-1434358	MICALL2	MICAL like 2	79778	-0.242991	0.844992	-2.54216	0.0411691	0.471416
ILMN_1790807	8.13887	7.88453	3	3p25.1	-14145147	XPC	XPC complex subunit, DNA damage recognition and repair factor	7508	-0.243503	0.844692	-2.84277	0.0271248	0.412775
ILMN_1726901	7.94299	7.70006	14	14q32.33	c(103629187, 103629187)	KLC1	kinesin light chain 1	3831	-0.243781	0.844529	-3.12468	0.0185231	0.367367
ILMN_1789274	4.93683	4.70046	19	19q13.2	c(-38941400, -38941400)	FBXO17	F-box protein 17	115290	-0.243837	0.844496	-2.5085	0.0431632	0.478115
ILMN_1688703	4.69634	4.44069	17	17q22	-58541586	C17orf47	chromosome 17 open reading frame 47	284083	-0.244055	0.844368	-2.65125	0.0353451	0.447286
ILMN_1712298	6.56198	6.32194	8	8q22.3	c(-100520771, -100509751, -100520771)	ANKRD46	ankyrin repeat domain 46	157567	-0.24441	0.844161	-3.07473	0.019803	0.376782
ILMN_1684251	4.58116	4.32572	3	3p21.31	-46719582	PRSS46P	protease, serine 46, pseudogene	100287362	-0.244499	0.844109	-2.90923	0.0247691	0.404985
ILMN_1727041	10.5063	10.2642	22	22q12.2	c(29268008, 29268008)	EWSR1	EWS RNA binding protein 1	2130	-0.244587	0.844057	-2.65782	0.0350232	0.445923
ILMN_2041236	8.76299	8.51683	17	17p13.3	c(2776920, 2796437)	RAP1GAP2	RAP1 GTPase activating protein 2	23108	-0.244683	0.844001	-2.73797	0.0313366	0.429447
ILMN_1709396	7.05711	6.81899	3	3q26.1	c(-167683905, -167683905, -167683905)	PDCD10	programmed cell death 10	11235	-0.245708	0.843402	-2.44475	0.0472197	0.491812
ILMN_3270853	4.81308	4.56611	8	8q12.2	-60966120	LOC100130298	hCG1816373-like	100130298	-0.24595	0.84326	-3.02774	0.0210941	0.383194
ILMN_1773968	8.85288	8.61403	1	1p31.3	-67407809	SERBP1	SERPINE1 mRNA binding protein 1	26135	-0.246432	0.842978	-2.5172	0.0426381	0.476556
ILMN_1702140	6.09326	5.83359	12	12q13.12	-49989161	RACGAP1	Rac GTPase activating protein 1	29127	-0.246572	0.842897	-2.5526	0.0405706	0.468517
ILMN_1742074	9.62613	9.37928	8	8q24.13	-123219955	C8orf76	chromosome 8 open reading frame 76	84933	-0.246607	0.842876	-3.25532	0.0155787	0.344953
ILMN_1685176	4.93749	4.6886	4	4q25	c(107893263, 107824564)	SGMS2	sphingomyelin synthase 2	166929	-0.246809	0.842758	-2.73776	0.031346	0.429447
ILMN_2342695	4.65094	4.40974	7	7p22.3	-497259	PDGFA	platelet derived growth factor subunit A	5154	-0.246953	0.842674	-2.71409	0.0323902	0.436118
ILMN_1780894	6.22032	5.97658	2	2p13.3	c(69013143, 69013143, 69013143)	ANTXR1	anthrax toxin receptor 1	84168	-0.247162	0.842552	-3.12506	0.0185135	0.367367
ILMN_1723662	5.93994	5.6978	15	15q26.1	89088149	ABHD2	abhydrolase domain containing 2	11057	-0.24739	0.842419	-2.93687	0.0238547	0.400614
ILMN_2049909	4.6628	4.41703	4	4q13.3	70028412	HTN3	histatin 3	3347	-0.247481	0.842366	-2.57836	0.0391326	0.465379
ILMN_2341661	5.03666	4.8004	17	17q21.31	c(-43527842, -43527842, -43527842)	ETV4	ETS variant 4	2118	-0.247535	0.842335	-2.94825	0.0234888	0.397741
ILMN_1768301	4.64454	4.40335	21	21q22.2	c(-38380027, -38380027, -38470775, -38380027, -38380027, -38367260, -38400074)	ERG	ERG, ETS transcription factor	2078	-0.247647	0.842269	-3.20294	0.0166936	0.353538
ILMN_1708009	6.63739	6.38513	7	7p11.2	55365447	LANCL2	LanC like 2	55915	-0.247732	0.84222	-2.50005	0.0436793	0.479582
ILMN_1681927	6.3639	6.10444	19	19p13.3	c(4473953, 4472195)	HDGFL2	HDGF like 2	84717	-0.247876	0.842136	-2.74858	0.0308802	0.42842
ILMN_1716426	4.66116	4.41821	19	19p13.3	c(-3851805, -3804023, -3851812)	ZFR2	zinc finger RNA binding protein 2	23217	-0.247879	0.842134	-2.48472	0.044632	0.483119
ILMN_1811148	5.41623	5.18199	4	4q21.21	c(78776377, 78776377)	BMP2K	BMP2 inducible kinase	55589	-0.248189	0.841952	-2.40963	0.0496222	0.497198
ILMN_1809582	5.1632	4.91153	15	15q22.2	c(-61864305, -61852390)	VPS13C	vacuolar protein sorting 13 homolog C	54832	-0.24883	0.841579	-2.45671	0.0464292	0.490952
ILMN_2253272	4.49177	4.25596	1	1q24.3	c(172533117, 172532348)	SUCO	SUN domain containing ossification factor	51430	-0.249146	0.841394	-2.82626	0.0277463	0.41434
ILMN_1756705	7.5329	7.27724	16	16p13.3	788621	CHTF18	chromosome transmission fidelity factor 18	63922	-0.249724	0.841057	-2.89483	0.0252603	0.407874
ILMN_1705813	4.71718	4.44897	7	7q31.2	117479962	CFTR	cystic fibrosis transmembrane conductance regulator	1080	-0.249878	0.840967	-2.46479	0.0459032	0.488573
ILMN_1794595	7.51651	7.26332	19	19p13.3	c(-1397025, -1397810)	GAMT	guanidinoacetate N-methyltransferase	2593	-0.249881	0.840966	-2.86269	0.0263947	0.410335
ILMN_1746986	5.69	5.44566	19	19p13.3	c(-2732524, -2734525)	SLC39A3	solute carrier family 39 member 3	29985	-0.249889	0.840961	-2.87833	0.0258362	0.410186
ILMN_3310271	4.64094	4.40691	X	Xq13.3	-75740537	TTC3P1	tetratricopeptide repeat domain 3 pseudogene 1	286495	-0.249921	0.840943	-2.63626	0.0360916	0.449826
ILMN_3247492	4.54989	4.30466	X	Xp22.33	-3817534	LOC389906	zinc finger protein 839 pseudogene	389906	-0.249923	0.840941	-3.35024	0.0137587	0.331016
ILMN_1719542	4.63627	4.38583	10	10q26.3	c(133453927, 133453927)	SCART1	scavenger receptor family member expressed on T-cells 1	619207	-0.250003	0.840895	-3.0322	0.0209679	0.382236
ILMN_1705414	5.6471	5.40808	17	17p13.1	c(7252425, 7251736, 7252200)	ELP5	elongator acetyltransferase complex subunit 5	23587	-0.250626	0.840532	-2.4231	0.0486863	0.49578
ILMN_1756261	7.27328	7.01706	X	Xp22.2	-9725412	GPR143	G protein-coupled receptor 143	4935	-0.250673	0.840504	-3.28546	0.0149739	0.341132
ILMN_2383455	7.28759	7.04616	12	12q13.2	55997258	SUOX	sulfite oxidase	6821	-0.250793	0.840434	-2.64101	0.0358534	0.449228
ILMN_1766125	9.93149	9.67669	19	19p13.3	c(-5691833, -5691833, -5691833)	LONP1	lon peptidase 1, mitochondrial	9361	-0.250826	0.840415	-3.34488	0.0138551	0.331842
ILMN_1740181	5.1215	4.87724	12	12p13.31	6883980	RPL13P5	ribosomal protein L13 pseudogene 5	283345	-0.250983	0.840324	-3.16828	0.0174785	0.359245
ILMN_1674661	10.4939	10.2268	19	19p13.3	c(1269267, 1269267, 1269265, 1269265)	CIRBP	cold inducible RNA binding protein	1153	-0.251349	0.84011	-2.65578	0.035123	0.446169
ILMN_3263702	5.53113	5.27177	16	16q24.3	89711855	VPS9D1-AS1	VPS9D1 antisense RNA 1	100128881	-0.251715	0.839897	-2.5651	0.0398657	0.466764
ILMN_1681695	6.78186	6.53881	X	Xq28	c(-154401235, -154401235)	DNASE1L1	deoxyribonuclease 1 like 1	1774	-0.251764	0.839869	-2.8856	0.0255809	0.408848
ILMN_1723895	7.92864	7.67841	9	9q34.13	133030674	GTF3C5	general transcription factor IIIC subunit 5	9328	-0.251904	0.839788	-3.43478	0.0123311	0.315472
ILMN_3235168	8.74094	8.49474	1	1p36.12	-20499447	MUL1	mitochondrial E3 ubiquitin protein ligase 1	79594	-0.252227	0.839599	-2.68934	0.0335218	0.439157
ILMN_1753719	10.9669	10.7084	15	15q22.2	c(-59638061, -59638061, -59638061)	GTF2A2	general transcription factor IIA subunit 2	2958	-0.252319	0.839546	-2.90205	0.0250128	0.406382
ILMN_1765082	6.97416	6.73189	X	Xp11.3	47145217	RBM10	RNA binding motif protein 10	8241	-0.252574	0.839397	-2.63243	0.0362846	0.45063
ILMN_2130838	10.0974	9.85939	1	1p34.3	38012711	UTP11	UTP11, small subunit processome component	51118	-0.252639	0.83936	-2.42214	0.0487518	0.49578
ILMN_1652763	7.13376	6.88033	4	4p15.2	25914191	SMIM20	small integral membrane protein 20	389203	-0.252731	0.839306	-3.46044	0.0119303	0.311506
ILMN_1885771	5.12634	4.85615	2	2q14.1	-112641829	FLJ42351	uncharacterized LOC400999	400999	-0.253094	0.839095	-2.44285	0.0473467	0.491812
ILMN_1809947	5.52756	5.26891	4	4q27	c(-121758932, -121758932, -121758932)	TMEM155	transmembrane protein 155	132332	-0.25339	0.838923	-3.36184	0.0135526	0.328902
ILMN_3246294	6.41156	6.16412	2	2p21	-43675152	C1GALT1C1L	C1GALT1-specific chaperone 1 like	728819	-0.253511	0.838853	-3.08848	0.0194414	0.37304
ILMN_1770676	5.75975	5.50595	11	11p13	c(34051682, 34051682)	CAPRIN1	cell cycle associated protein 1	4076	-0.253529	0.838842	-2.81612	0.0281354	0.41595
ILMN_1728684	9.77193	9.52695	17	17p13.2	-4671383	PELP1	proline, glutamate and leucine rich protein 1	27043	-0.253535	0.838839	-2.49823	0.0437913	0.4802
ILMN_1790537	9.50292	9.25591	16	16p13.13	11345437	RMI2	RecQ mediated genome instability 2	116028	-0.253793	0.838688	-3.33736	0.0139915	0.333129
ILMN_1805216	6.90799	6.66571	13	13q31.3-q32.1	93226807	GPC6	glypican 6	10082	-0.254343	0.838369	-2.90916	0.0247717	0.404985
ILMN_2374778	7.30401	7.04445	15	15q21.1	c(48331094, 48331423, 48332167)	DUT	deoxyuridine triphosphatase	1854	-0.254812	0.838096	-2.9094	0.0247636	0.404985
ILMN_1778536	4.54862	4.28908	3	3q13.2	-112463965	BTLA	B and T lymphocyte associated	151888	-0.254996	0.837989	-2.42891	0.0482882	0.495435
ILMN_2093720	5.88134	5.61785	5	5q33.3	c(157731388, 157731812)	THG1L	tRNA-histidine guanylyltransferase 1 like	54974	-0.255126	0.837914	-2.50242	0.0435338	0.478995
ILMN_1760563	8.60875	8.3626	6	6p21.33	c(3097960, 2868436, 2962554, 31620672, 2876494, 2919954, 2925713)	PRRC2A	proline rich coiled-coil 2A	7916	-0.255163	0.837892	-3.14126	0.018118	0.363583
ILMN_1772869	6.42271	6.16867	20	20p12.1	13221770	ISM1	isthmin 1	140862	-0.255406	0.837751	-2.47572	0.0452014	0.486078
ILMN_1678692	8.28238	8.02891	17	17p11.2	17042759	MPRIP	myosin phosphatase Rho interacting protein	23164	-0.255515	0.837688	-3.36364	0.0135209	0.328902
ILMN_1692651	9.71635	9.45569	17	17q21.33	c(-49404047, -49404047)	PHB	prohibitin	5245	-0.255541	0.837673	-2.69761	0.0331389	0.43849
ILMN_1797341	8.50424	8.23496	1	1p36.11	26696032	ARID1A	AT-rich interaction domain 1A	8289	-0.255598	0.83764	-2.6575	0.035039	0.445923
ILMN_1797534	7.11256	6.85454	6	6p24.3	7389828	RIOK1	RIO kinase 1	83732	-0.255637	0.837617	-2.53428	0.041627	0.47255
ILMN_2413278	9.20785	8.94236	16	c("16q24.3", "17p11.2")	c(89560656, 89560710)	RPL13	ribosomal protein L13	6137	-0.255951	0.837435	-2.70602	0.0327547	0.437256
ILMN_1709085	6.96484	6.70478	17	17p13.2	3723902	HASPIN	histone H3 associated protein kinase	83903	-0.25614	0.837325	-2.98745	0.0222734	0.389598
ILMN_1755677	6.68345	6.42089	14	14q12	-24138964	EMC9	ER membrane protein complex subunit 9	51016	-0.256301	0.837232	-2.5493	0.0407591	0.469499
ILMN_1776552	6.16848	5.92059	1	1p31.1	c(-77944050, -77948401, -77946481)	FUBP1	far upstream element binding protein 1	8880	-0.256651	0.837029	-2.79871	0.0288173	0.418142
ILMN_2379734	6.98118	6.71488	4	4p16.3	-1211439	CTBP1	C-terminal binding protein 1	1487	-0.256995	0.836829	-2.84594	0.0270071	0.412594
ILMN_2351916	6.63145	6.36742	1	1q43	c(241848190, 241848730)	EXO1	exonuclease 1	9156	-0.257045	0.8368	-2.51288	0.0428977	0.477603
ILMN_1694731	10.8917	10.6377	16	16p13.3	-1444932	CLCN7	chloride voltage-gated channel 7	1186	-0.257431	0.836576	-2.45148	0.0467731	0.491675
ILMN_2327203	6.46616	6.20533	7	7q31.33	-124822385	POT1	protection of telomeres 1	25913	-0.257491	0.836542	-3.31403	0.0144242	0.33726
ILMN_1703593	9.87232	9.60656	7	7q21.3-q22.1	-98291649	BAIAP2L1	BAI1 associated protein 2 like 1	55971	-0.258008	0.836242	-2.41644	0.0491466	0.496244
ILMN_1731729	4.52672	4.28266	5	5q13.2	c(69492291, 69492762, 69504176)	OCLN	occludin	100506658	-0.258031	0.836228	-2.72922	0.0317186	0.431203
ILMN_1743939	6.51555	6.27022	5	5q31.1	c(134845679, 134845967)	C5orf24	chromosome 5 open reading frame 24	134553	-0.258424	0.836001	-2.64626	0.0355919	0.448098
ILMN_1769961	5.02452	4.77181	19	19q13.2	c(-38211005, -38211005)	DPF1	double PHD fingers 1	8193	-0.258773	0.835799	-2.65193	0.035312	0.447286
ILMN_1769040	4.75828	4.48715	8	8q13.3	c(-70109761, -70109761, -70109761, -70109761)	NCOA2	nuclear receptor coactivator 2	10499	-0.25891	0.835719	-2.60665	0.0376144	0.456862
ILMN_1659894	5.54532	5.28672	3	3p14.1	c(66220741, 66133609, 66221002)	SLC25A26	solute carrier family 25 member 26	115286	-0.259861	0.835169	-2.9544	0.0232934	0.396183
ILMN_1690307	9.00127	8.7531	2	2p13.1	c(-73729836, -73729836)	TPRKB	TP53RK binding protein	51002	-0.259896	0.835148	-2.48534	0.0445931	0.482877
ILMN_1671742	7.23266	6.96422	13	13q34	c(114281583, 114281910, 114281583, 114282391)	UPF3A	UPF3A, regulator of nonsense mediated mRNA decay	65110	-0.260672	0.834699	-2.45337	0.0466485	0.49167
ILMN_1673682	9.53862	9.26335	19	19p13.11	c(19385832, 19465339)	GATAD2A	GATA zinc finger domain containing 2A	54815	-0.261103	0.83445	-2.8661	0.026272	0.410186
ILMN_1765409	8.59305	8.34187	10	10p12.33	17644124	STAM	signal transducing adaptor molecule	8027	-0.261107	0.834447	-2.65804	0.0350127	0.445923
ILMN_1742922	9.21887	8.95318	6	6p11.2	c(57317616, 57314804, 57317616)	PRIM2	DNA primase subunit 2	5558	-0.261307	0.834332	-2.55628	0.0403619	0.467737
ILMN_2229624	4.61829	4.34968	19	19p12	-22752182	ZNF99	zinc finger protein 99	7652	-0.261376	0.834292	-2.45261	0.046699	0.491675
ILMN_2391458	5.27247	5.0145	X	Xq23	c(-109641334, -109641329)	ACSL4	acyl-CoA synthetase long chain family member 4	2182	-0.261608	0.834158	-2.47157	0.0454664	0.487085
ILMN_2294123	4.68255	4.41169	17	17q22	c(-58520249, -58520249, -58520249, -58520249)	SEPT4	septin 4	5414	-0.262349	0.833729	-2.99467	0.0220569	0.388911
ILMN_2218002	7.59274	7.34546	15	15q21.3	58431975	LIPC	lipase C, hepatic type	3990	-0.262376	0.833714	-2.56708	0.0397553	0.466764
ILMN_1662557	6.85226	6.59717	X	Xq26.3	c(-136213219, -136216815, -136216815)	MAP7D3	MAP7 domain containing 3	79649	-0.262384	0.833709	-3.01203	0.0215457	0.385389
ILMN_2092693	8.48263	8.22525	17	17q21.31	-44034634	LSM12	LSM12 homolog	124801	-0.262606	0.833581	-3.03291	0.0209477	0.382236
ILMN_3188583	4.89383	4.63512	7	7p22.1	6615616	ZNF853	zinc finger protein 853	54753	-0.262713	0.833519	-2.55418	0.0404811	0.467958
ILMN_1798354	9.48221	9.22744	14	14q32.2	c(96502864, 96502375, 96502375)	PAPOLA	poly(A) polymerase alpha	10914	-0.26274	0.833503	-2.70623	0.0327452	0.437256
ILMN_2296843	7.72519	7.4615	19	19p13.13	12891128	GCDH	glutaryl-CoA dehydrogenase	2639	-0.262996	0.833356	-2.67428	0.0342304	0.442848
ILMN_1742538	4.77696	4.52233	5	5q31.3	c(141485173, 141485173)	PCDHGC4	protocadherin gamma subfamily C, 4	56098	-0.263039	0.833331	-2.88787	0.0255015	0.40884
ILMN_2196984	9.11056	8.84857	15	15q15.1	-41309267	OIP5	Opa interacting protein 5	11339	-0.26318	0.833249	-3.19021	0.0169773	0.355187
ILMN_2310968	7.32998	7.06334	5	5q35.3	c(179550560, 179559691)	RUFY1	RUN and FYVE domain containing 1	80230	-0.263317	0.83317	-3.28197	0.0150427	0.341132
ILMN_1802192	4.92062	4.65999	10	10q23.1	84173797	C10orf99	chromosome 10 open reading frame 99	387695	-0.263317	0.83317	-3.66729	0.0091739	0.282897
ILMN_3311190	4.69079	4.43522	12	12q24.22	c(116533434, 116533421)	LINC00173	long intergenic non-protein coding RNA 173	100287569	-0.263531	0.833046	-2.97159	0.0227567	0.392869
ILMN_1750102	7.27553	7.023	17	17q21.33	50373219	EME1	essential meiotic structure-specific endonuclease 1	146956	-0.263628	0.83299	-2.99294	0.0221087	0.388911
ILMN_2360307	5.49167	5.22405	1	1q41	c(-223220818, -223234909)	SUSD4	sushi domain containing 4	55061	-0.263727	0.832934	-3.42377	0.0125076	0.315689
ILMN_1706057	11.1985	10.9431	12	12q13.3	-56271698	CS	citrate synthase	1431	-0.26388	0.832845	-3.31143	0.0144734	0.337409
ILMN_2203544	6.61585	6.35766	7	7q35	c(-144250470, 144299520)	OR2A9P	olfactory receptor family 2 subfamily A member 9 pseudogene	441295	-0.264469	0.832505	-2.96075	0.0230936	0.395121
ILMN_1755909	9.41174	9.16393	20	20q13.33	62938088	GID8	GID complex subunit 8 homolog	54994	-0.264538	0.832466	-2.51152	0.0429798	0.477852
ILMN_1707123	6.06816	5.79823	16	16q22.1	c(70299158, 70294796, 70294832, 70289766)	DDX19B	DEAD-box helicase 19B	11269	-0.264788	0.832321	-3.17151	0.0174038	0.35875
ILMN_1712040	5.72276	5.45726	13	13q32.2	c(98142561, 98143097, 98143097)	FARP1	FERM, ARH/RhoGEF and pleckstrin domain protein 1	10160	-0.265234	0.832064	-3.14628	0.0179974	0.362429
ILMN_3292784	4.76904	4.48664	11	11p15.1	c(18209137, 18209137, 18209284)	LOC494141	solute carrier family 25 member 51 pseudogene	494141	-0.265264	0.832046	-2.67109	0.0343829	0.442929
ILMN_1697802	7.30269	7.0351	1	1p36.22	9539468	SLC25A33	solute carrier family 25 member 33	84275	-0.265306	0.832022	-2.99784	0.0219625	0.388896
ILMN_1659801	8.26883	8.01204	8	8q22.3	103021019	ATP6V1C1	ATPase H+ transporting V1 subunit C1	528	-0.265927	0.831664	-2.45948	0.0462483	0.490674
ILMN_1814074	6.44451	6.16742	X	Xp22.13	-18892297	PHKA2	phosphorylase kinase regulatory subunit alpha 2	5256	-0.265952	0.83165	-2.63561	0.036124	0.449826
ILMN_1738369	10.3545	10.0961	16	16p11.2	-28842410	TUFM	Tu translation elongation factor, mitochondrial	7284	-0.266072	0.831581	-2.55828	0.040249	0.467064
ILMN_1674046	5.20918	4.95373	10	10q11.23	-49154723	C10orf128	chromosome 10 open reading frame 128	170371	-0.266517	0.831324	-3.04938	0.0204885	0.381061
ILMN_1664316	5.05751	4.77242	3	3p21.31	45886503	CCR9	C-C motif chemokine receptor 9	10803	-0.266947	0.831077	-2.5718	0.0394932	0.466749
ILMN_1781983	7.6217	7.34422	22	22q12.2	-29327679	AP1B1	adaptor related protein complex 1 beta 1 subunit	162	-0.267108	0.830984	-2.44127	0.0474521	0.491895
ILMN_1664025	5.89807	5.64691	20	20q11.22	-33702743	PXMP4	peroxisomal membrane protein 4	11264	-0.267182	0.830941	-2.62457	0.0366849	0.451857
ILMN_1728107	5.3833	5.11358	19	19p13.3	-2511219	GNG7	G protein subunit gamma 7	2788	-0.26748	0.83077	-2.78105	0.029527	0.420848
ILMN_1725700	8.25615	8.00122	1	1p13.2	c(112674311, 112674472, 112674670)	MOV10	Mov10 RISC complex RNA helicase	4343	-0.267644	0.830675	-3.01841	0.021361	0.384634
ILMN_2380850	8.49015	8.21671	9	9q34.3	-136401921	SDCCAG3	serologically defined colon cancer antigen 3	10807	-0.268033	0.830451	-3.23866	0.0159243	0.348856
ILMN_1765480	4.54619	4.27642	10	10q23.33	c(-93667882, -93667882)	FRA10AC1	FRA10A associated CGG repeat 1	118924	-0.268042	0.830446	-3.18446	0.0171074	0.35594
ILMN_1677509	7.47417	7.20611	5	5q35.3	c(177446794, 177448324)	PRR7	proline rich 7, synaptic	80758	-0.26816	0.830378	-3.13115	0.0183639	0.366384
ILMN_1790751	4.66702	4.38665	8	8q24.3	c(29496, 143039208)	C8orf31	chromosome 8 open reading frame 31 (putative)	286122	-0.268383	0.83025	-2.83877	0.0272741	0.412775
ILMN_1774350	4.86615	4.61019	5	5q33.1	150660840	MYOZ3	myozenin 3	91977	-0.268766	0.830029	-2.41422	0.049301	0.496244
ILMN_3246424	6.74399	6.47178	11	11q13.4	71833199	DEFB108B	defensin beta 108B	245911	-0.269166	0.829799	-2.92828	0.024135	0.401388
ILMN_1669118	4.57593	4.30517	X	Xq28	155026788	FUNDC2	FUN14 domain containing 2	65991	-0.269202	0.829779	-3.53631	0.0108263	0.298855
ILMN_1659017	8.88962	8.61609	11	11p12	c(36594492, 36594771)	C11orf74	chromosome 11 open reading frame 74	119710	-0.26996	0.829343	-2.41606	0.0491733	0.496244
ILMN_1670518	5.54765	5.2751	4	4q21.23	-84669539	WDFY3	WD repeat and FYVE domain containing 3	23001	-0.270171	0.829221	-2.75673	0.0305344	0.427887
ILMN_1758939	9.8894	9.61694	8	8q21.3	89757746	RIPK2	receptor interacting serine/threonine kinase 2	8767	-0.270429	0.829073	-2.66415	0.0347162	0.44472
ILMN_1693221	6.69087	6.43698	5	5q13.2	69189547	CENPH	centromere protein H	64946	-0.270599	0.828975	-2.76215	0.0303067	0.426297
ILMN_2359345	7.08016	6.81482	10	10p15.1	c(5412550, 5446550)	NET1	neuroepithelial cell transforming 1	10276	-0.270761	0.828882	-2.61299	0.0372826	0.454311
ILMN_1719606	8.52656	8.24662	2	2q36.3	c(227327511, 227328677, 227325150)	MFF	mitochondrial fission factor	56947	-0.27085	0.828831	-3.39061	0.0130558	0.324684
ILMN_2290025	5.22472	4.95351	5	5q31.2	-138946720	SIL1	SIL1 nucleotide exchange factor	64374	-0.270881	0.828813	-2.49539	0.0439662	0.480895
ILMN_1765044	7.97454	7.71919	10	10q24.2	99732200	CUTC	cutC copper transporter	51076	-0.271009	0.82874	-2.7263	0.031847	0.431843
ILMN_1656293	8.30189	8.03496	17	17q21.32	c(46923116, 46923116, 46923116)	GOSR2	golgi SNAP receptor complex member 2	9570	-0.271055	0.828713	-3.2916	0.0148539	0.340425
ILMN_1799299	6.03691	5.75672	1	1p13.3	108692309	PRPF38B	pre-mRNA processing factor 38B	55119	-0.271318	0.828562	-3.08677	0.0194859	0.373097
ILMN_1701918	5.21689	4.93151	1	1q23.3	c(161098360, 161098390)	KLHDC9	kelch domain containing 9	126823	-0.271344	0.828547	-2.46968	0.045588	0.487139
ILMN_1793966	6.05839	5.77638	1	1q21.2	149899581	BOLA1	bolA family member 1	51027	-0.271359	0.828538	-2.69705	0.0331648	0.43849
ILMN_1697971	8.52589	8.2429	6	6p22.2	25962688	TRIM38	tripartite motif containing 38	10475	-0.271692	0.828348	-2.78791	0.029249	0.419289
ILMN_2140559	4.55338	4.26628	16	16q12.2	54931198	IRX5	iroquois homeobox 5	10265	-0.271787	0.828293	-2.91345	0.0246274	0.40418
ILMN_1694603	9.80136	9.53757	3	3p21.31	-47585887	SMARCC1	SWI/SNF related, matrix associated, actin dependent regulator of chromatin subfamily c member 1	6599	-0.272171	0.828073	-3.23012	0.0161046	0.349813
ILMN_1696035	4.69783	4.44291	12	12q24.13	112013347	ERP29	endoplasmic reticulum protein 29	10961	-0.272218	0.828046	-2.63552	0.0361286	0.449826
ILMN_2148796	7.60789	7.32218	4	4q31.3	153344648	MND1	meiotic nuclear divisions 1	84057	-0.272284	0.828008	-2.99239	0.022125	0.388911
ILMN_1769734	8.8614	8.59603	7	7p14.3	c(-33014112, -33014112)	NT5C3A	5'-nucleotidase, cytosolic IIIA	51251	-0.272645	0.8278	-2.55116	0.0406528	0.468703
ILMN_1774860	7.5408	7.26214	8	8q24.11	116766502	UTP23	UTP23, small subunit processome component	84294	-0.272723	0.827755	-3.38202	0.013202	0.325741
ILMN_1704842	7.24125	6.96034	7	7p21.3	c(12687285, 12686826)	ARL4A	ADP ribosylation factor like GTPase 4A	10124	-0.272868	0.827673	-2.93677	0.023858	0.400614
ILMN_1713380	9.65874	9.38449	14	14q24.3	75002908	EIF2B2	eukaryotic translation initiation factor 2B subunit beta	8892	-0.27298	0.827609	-3.35727	0.0136334	0.329219
ILMN_2051381	6.85184	6.56824	19	19q13.33	49453215	ALDH16A1	aldehyde dehydrogenase 16 family member A1	126133	-0.273052	0.827567	-2.84865	0.0269072	0.412378
ILMN_1773168	6.55667	6.28768	10	10q26.3	c(-133553899, -133553899)	SYCE1	synaptonemal complex central element protein 1	93426	-0.273448	0.82734	-2.44306	0.0473324	0.491812
ILMN_1801378	8.01229	7.74655	6	6q16.2	-99369471	COQ3	coenzyme Q3, methyltransferase	51805	-0.273589	0.827259	-2.55212	0.0405978	0.468517
ILMN_1722239	7.0292	6.75786	X	Xq22.1	c(-101345655, -101348037)	TIMM8A	translocase of inner mitochondrial membrane 8A	1678	-0.273626	0.827238	-3.70552	0.0087453	0.281133
ILMN_1711289	5.35187	5.06783	19	19q13.33	-48968124	GYS1	glycogen synthase 1	2997	-0.273669	0.827213	-2.87047	0.0261153	0.410186
ILMN_1798817	4.70972	4.44995	16	16q23.3	-81997645	SDR42E1	short chain dehydrogenase/reductase family 42E, member 1	93517	-0.273779	0.82715	-2.93596	0.0238843	0.400614
ILMN_1730005	6.66333	6.39388	6	6p22.1	c(-212403, -28903001, -168585, -393696, -185569, -168756, -168583)	TRIM27	tripartite motif containing 27	5987	-0.273869	0.827098	-3.45211	0.0120589	0.313532
ILMN_1815043	8.77738	8.51511	9	9q34.3	135500630	MRPS2	mitochondrial ribosomal protein S2	51116	-0.273879	0.827093	-3.15477	0.0177952	0.361099
ILMN_1792456	8.02809	7.74668	2	2p16.1	55519594	CFAP36	cilia and flagella associated protein 36	112942	-0.273973	0.827039	-2.90731	0.0248341	0.405263
ILMN_1740976	7.58591	7.31373	X	Xq13.1	71283191	NONO	non-POU domain containing octamer binding	4841	-0.274031	0.827006	-2.83598	0.0273788	0.413444
ILMN_1678669	7.69127	7.43496	2	2p25.1	c(10122735, 10122567)	RRM2	ribonucleotide reductase regulatory subunit M2	6241	-0.274108	0.826961	-2.5208	0.0424228	0.474823
ILMN_1797074	9.58547	9.31501	12	12p13.31	c(6970780, 6970780)	EMG1	EMG1, N1-specific pseudouridine methyltransferase	10436	-0.274429	0.826777	-2.80667	0.0285033	0.417432
ILMN_1749606	4.83184	4.54683	16	16q24.3	89217702	ZNF778	zinc finger protein 778	197320	-0.275219	0.826325	-2.91956	0.0244232	0.403182
ILMN_1704485	4.59231	4.29988	19	19p13.12	-14880425	OR7A17	olfactory receptor family 7 subfamily A member 17	26333	-0.275309	0.826273	-2.73978	0.0312582	0.428904
ILMN_2082762	7.39379	7.11679	16	16q24.3	89561429	SNORD68	small nucleolar RNA, C/D box 68	606500	-0.275383	0.826231	-2.95591	0.0232459	0.395763
ILMN_1750386	5.09632	4.82564	1	1p36.22	-11845709	NPPA	natriuretic peptide A	4878	-0.276795	0.825422	-3.64808	0.00939797	0.286476
ILMN_1719202	5.9565	5.69038	16	16p13.3	c(3401189, 3401189, 3401189)	ZNF174	zinc finger protein 174	7727	-0.276913	0.825355	-3.28116	0.0150586	0.341132
ILMN_2273683	4.72423	4.4449	8	8q23.2	c(109540074, 109539699, 109540625)	EBAG9	estrogen receptor binding site associated, antigen, 9	9166	-0.277241	0.825168	-3.61915	0.00974678	0.288867
ILMN_1767142	8.14028	7.85798	15	15q21.3	c(-56630175, -56697754)	ZNF280D	zinc finger protein 280D	54816	-0.277298	0.825135	-3.15518	0.0177856	0.361099
ILMN_1670305	5.02559	4.74485	11	11q12.1	c(57597553, 57598231)	SERPING1	serpin family G member 1	710	-0.277413	0.825069	-2.98006	0.0224972	0.391085
ILMN_1728984	10.4652	10.202	12	12q13.2	56104318	PA2G4	proliferation-associated 2G4	5036	-0.27749	0.825025	-2.50754	0.0432213	0.478158
ILMN_1708858	6.99121	6.71851	22	22q13.1	c(-38290690, -38290690)	CSNK1E	casein kinase 1 epsilon	1454	-0.277673	0.824921	-3.53849	0.0107962	0.298855
ILMN_1662192	8.43577	8.14383	10	10p11.21	c(-37773568, -37828764, -37828764, -37801515, -37773568, -37758537, -37758537, -37801515)	ZNF248	zinc finger protein 248	57209	-0.278037	0.824712	-2.51449	0.0428009	0.477387
ILMN_1656285	4.64027	4.34917	12	12q13.12	50924750	METTL7A	methyltransferase like 7A	25840	-0.278099	0.824677	-2.68814	0.0335776	0.439395
ILMN_1689720	6.10481	5.82706	c("X", "Y")	c("Xp22.33", "Yp11.31")	c(-333932, -6752, -333932, -17128)	PPP2R3B	protein phosphatase 2 regulatory subunit B''beta	28227	-0.278129	0.82466	-3.47727	0.0116753	0.309013
ILMN_1730670	7.17459	6.88011	19	19p13.3	676388	FSTL3	follistatin like 3	10272	-0.278254	0.824588	-2.42126	0.048813	0.49578
ILMN_1786125	10.2549	9.99273	4	4q27	-121816443	CCNA2	cyclin A2	890	-0.278312	0.824555	-2.54033	0.0412749	0.471416
ILMN_1720270	9.89966	9.61411	16	16p12.2	-22345935	CDR2	cerebellar degeneration related protein 2	1039	-0.278322	0.82455	-3.60913	0.00987077	0.289891
ILMN_1801119	7.09681	6.81742	18	18q21.33	c(-63123345, -63317953)	BCL2	BCL2, apoptosis regulator	596	-0.278441	0.824482	-3.72546	0.00853052	0.279827
ILMN_1774074	8.23965	7.95456	6	6p21.32	c(-4613056, -4437083, -4629540, -4387987, -33193584, -4605091, -4629540, -4387987, -4613056, -33193584, -4605091, -4437083)	RXRB	retinoid X receptor beta	6257	-0.278469	0.824465	-3.60626	0.00990668	0.290181
ILMN_1755411	6.90483	6.61998	12	12q13.3	56521824	RBMS2	RNA binding motif single stranded interacting protein 2	5939	-0.278496	0.82445	-3.33839	0.0139727	0.332912
ILMN_1679194	10.4564	10.1725	4	4q13.2	c(69051263, 69096473)	UGT2B7	UDP glucuronosyltransferase family 2 member B7	7364	-0.278562	0.824412	-3.59699	0.0100235	0.29115
ILMN_1836744	6.28348	6.00075	16	16p13.3	-2211601	PGP	phosphoglycolate phosphatase	283871	-0.278679	0.824345	-3.26708	0.0153396	0.343027
ILMN_1815705	6.50678	6.21419	3	3p21.31	c(-45823317, -45823317)	LZTFL1	leucine zipper transcription factor like 1	54585	-0.278761	0.824299	-2.99116	0.0221618	0.388911
ILMN_1791873	7.00404	6.72115	17	17q25.1	73193033	COG1	component of oligomeric golgi complex 1	9382	-0.279147	0.824078	-2.80821	0.0284431	0.4171
ILMN_2358652	8.97708	8.70205	11	11q12.3	-62792125	NXF1	nuclear RNA export factor 1	10482	-0.279228	0.824032	-3.77464	0.00802508	0.273038
ILMN_2383807	4.97497	4.67984	16	16q22.2	71358712	CALB2	calbindin 2	794	-0.27939	0.823939	-2.54078	0.041249	0.471416
ILMN_1808590	4.73736	4.4774	4	4q32.1	c(155666709, 155666709, 155666962, 155666996, 155667662)	GUCY1A3	guanylate cyclase 1 soluble subunit alpha	2982	-0.279392	0.823938	-2.44933	0.0469153	0.491675
ILMN_1789018	7.2981	7.01031	19	19p13.2	c(10654260, 10654260)	ILF3	interleukin enhancer binding factor 3	3609	-0.279835	0.823685	-2.84639	0.0269905	0.412594
ILMN_1695386	9.11212	8.82723	17	17q22	c(58692572, 58692572)	RAD51C	RAD51 paralog C	5889	-0.280002	0.82359	-2.63735	0.0360367	0.449826
ILMN_1658706	5.00457	4.73273	17	17q25.1	-76565378	ST6GALNAC2	ST6 N-acetylgalactosaminide alpha-2,6-sialyltransferase 2	10610	-0.28003	0.823574	-2.86823	0.0261953	0.410186
ILMN_1808568	8.91142	8.62801	1	1q42.12	-225919876	PYCR2	pyrroline-5-carboxylate reductase 2	29920	-0.28009	0.82354	-2.48156	0.0448309	0.483923
ILMN_1792689	7.32698	7.02977	6	6p22.2	26124144	HIST1H2AC	histone cluster 1 H2A family member c	8334	-0.28022	0.823466	-2.65427	0.0351969	0.446449
ILMN_1719985	8.10256	7.81865	19	19p13.3	4791715	FEM1A	fem-1 homolog A	55527	-0.280689	0.823198	-3.83855	0.00741685	0.264165
ILMN_1727300	6.80617	6.5312	19	19q13.43	56141165	ZNF444	zinc finger protein 444	55311	-0.28078	0.823146	-3.33952	0.0139521	0.332755
ILMN_2362902	7.68013	7.40287	1	1q32.1	c(206507529, 206557163)	RASSF5	Ras association domain family member 5	83593	-0.281136	0.822943	-3.48451	0.0115673	0.308905
ILMN_1794157	5.74448	5.44243	15	15q15.3	-43735947	CATSPER2P1	cation channel sperm associated 2 pseudogene 1	440278	-0.281227	0.822891	-2.60484	0.0377097	0.457002
ILMN_1660757	5.32978	5.05084	20	20q13.11	43457863	SRSF6	serine and arginine rich splicing factor 6	6431	-0.281529	0.822719	-2.40516	0.0499369	0.498842
ILMN_1730984	4.68536	4.40229	11	11p11.12	49952390	OR4C13	olfactory receptor family 4 subfamily C member 13	283092	-0.28201	0.822444	-2.43061	0.0481722	0.494428
ILMN_1714159	9.33459	9.06075	1	1p36.12	-23084022	LUZP1	leucine zipper protein 1	7798	-0.282395	0.822225	-2.64596	0.0356068	0.448098
ILMN_1695288	4.55059	4.26663	4	4q26	c(-119494394, -119494394, -119494394)	PDE5A	phosphodiesterase 5A	8654	-0.282496	0.822167	-3.0866	0.0194903	0.373097
ILMN_1724437	6.75068	6.46299	22	22q13.1	c(37807904, 37807904)	GCAT	glycine C-acetyltransferase	23464	-0.282586	0.822116	-3.5052	0.0112649	0.304954
ILMN_3265895	6.76	6.48974	1	1p36.12	-23304689	HNRNPR	heterogeneous nuclear ribonucleoprotein R	10236	-0.282603	0.822107	-2.59987	0.0379724	0.4586
ILMN_1738604	7.33627	7.06273	4	4q23	-99070978	ADH5	alcohol dehydrogenase 5 (class III), chi polypeptide	128	-0.282648	0.822081	-2.44719	0.0470574	0.491812
ILMN_1677756	6.37715	6.09919	5	5q31.2	139561165	UBE2D2	ubiquitin conjugating enzyme E2 D2	7322	-0.282747	0.822024	-3.14711	0.0179775	0.362239
ILMN_1750722	9.07673	8.79466	2	2p25.3	3575262	RPS7	ribosomal protein S7	6201	-0.282758	0.822018	-2.61199	0.0373348	0.454665
ILMN_1747241	8.21162	7.93258	2	2q14.3	-127480806	IWS1	IWS1, SUPT6H interacting protein	55677	-0.283063	0.821844	-2.70863	0.0326363	0.437256
ILMN_1778255	6.85221	6.58338	19	19p13.13	-12922469	FARSA	phenylalanyl-tRNA synthetase alpha subunit	2193	-0.283373	0.821668	-2.57488	0.0393236	0.466578
ILMN_1714527	9.41684	9.1294	1	1p36.23	7771268	VAMP3	vesicle associated membrane protein 3	9341	-0.28361	0.821533	-3.23853	0.015927	0.348856
ILMN_1697115	4.67277	4.39631	19	19q13.11	33302856	CEBPA-AS1	CEBPA antisense RNA 1 (head to head)	80054	-0.283853	0.821394	-3.1348	0.0182747	0.365028
ILMN_1768062	6.38983	6.11025	10	c("10q22.2", "10q11-q24")	c(74176488, 74151184)	ADK	adenosine kinase	132	-0.284055	0.821279	-2.6629	0.0347768	0.44472
ILMN_1796281	4.7834	4.51294	12	12q21.31	80716928	MYF5	myogenic factor 5	4617	-0.284142	0.82123	-2.79278	0.0290537	0.418793
ILMN_1814165	5.89092	5.60786	1	1p32.3	-54225430	SSBP3	single stranded DNA binding protein 3	23648	-0.28443	0.821066	-2.8138	0.0282252	0.416564
ILMN_1768273	7.46197	7.18807	8	8q22.2	c(98117839, 98117292)	POP1	POP1 homolog, ribonuclease P/MRP subunit	10940	-0.284701	0.820912	-3.41528	0.0126455	0.318457
ILMN_1685661	8.94521	8.67068	1	1q41	218285286	RRP15	ribosomal RNA processing 15 homolog	51018	-0.284828	0.820839	-2.85615	0.0266319	0.411179
ILMN_1705922	7.03238	6.73503	17	17q25.3	c(81035146, 81035146)	BAIAP2	BAI1 associated protein 2	10458	-0.284917	0.820789	-3.17793	0.0172561	0.357524
ILMN_2191759	7.23259	6.95363	12	12q13.13	c(54280689, 54280689)	HNRNPA1	heterogeneous nuclear ribonucleoprotein A1	3178	-0.284957	0.820766	-3.23332	0.0160368	0.349813
ILMN_1678290	6.39523	6.12267	15	15q24.3	77420650	HMG20A	high mobility group 20A	10363	-0.285419	0.820504	-3.02599	0.0211441	0.383463
ILMN_2169966	11.8141	11.5418	3	3q25.1	c(-149318497, -149318497)	TM4SF18	transmembrane 4 L six family member 18	116441	-0.285541	0.820434	-3.01736	0.0213915	0.384634
ILMN_2089616	5.28669	5.01507	9	9p13.2	-37510891	FBXO10	F-box protein 10	26267	-0.285771	0.820303	-2.58455	0.0387946	0.463277
ILMN_1838863	8.32693	8.03603	14	14q32.2	-99511265	CCDC85C	coiled-coil domain containing 85C	317762	-0.286221	0.820047	-3.33584	0.0140192	0.333448
ILMN_1661432	9.24845	8.95814	6	6q25.1	-149724315	NUP43	nucleoporin 43	348995	-0.286591	0.819837	-3.82152	0.00757384	0.266417
ILMN_2154566	12.9283	12.6336	6	6p21.31	35468400	RPL10A	ribosomal protein L10a	4736	-0.286601	0.819832	-3.58765	0.0101427	0.292238
ILMN_1747067	5.24647	4.97772	19	19q13.32	c(47019843, 47035328)	NPAS1	neuronal PAS domain protein 1	4861	-0.286991	0.81961	-2.49285	0.0441241	0.481857
ILMN_1756311	8.67928	8.40089	4	4q35.1	-185399539	UFSP2	UFM1 specific peptidase 2	55325	-0.287094	0.819551	-3.03193	0.0209754	0.382236
ILMN_1721901	10.2247	9.9462	9	9q31.3	-108942568	CTNNAL1	catenin alpha like 1	8727	-0.287184	0.8195	-2.69041	0.0334721	0.439157
ILMN_1740900	6.76746	6.45777	14	14q22.2	c(-53949735, -53949735, -53949735, -53949735)	BMP4	bone morphogenetic protein 4	652	-0.287233	0.819473	-2.50739	0.0432306	0.478158
ILMN_2041222	9.40869	9.13106	17	17q11.2	-28275985	KRT18P55	keratin 18 pseudogene 55	284085	-0.287303	0.819433	-3.46902	0.0117996	0.309592
ILMN_1757085	5.55134	5.26984	11	11q13.4	c(-72002863, -72002863)	NUMA1	nuclear mitotic apparatus protein 1	4926	-0.287561	0.819286	-3.82448	0.0075463	0.266291
ILMN_1759184	9.56519	9.28155	19	19q13.33	c(-50797692, -50797692)	C19orf48	chromosome 19 open reading frame 48	84798	-0.287654	0.819233	-3.90593	0.00683011	0.256509
ILMN_3309294	4.71998	4.44645	9	9q22.32	94809961	MIR2278	microRNA 2278	100313780	-0.287699	0.819208	-3.02387	0.0212045	0.383767
ILMN_1802888	6.63211	6.36145	X	Xq28	c(152914441, 152917864, 152941670)	ZNF185	zinc finger protein 185 with LIM domain	7739	-0.287865	0.819113	-2.71597	0.032306	0.435752
ILMN_1793632	6.47268	6.19297	1	1p36.11	27322144	TMEM222	transmembrane protein 222	84065	-0.288522	0.81874	-2.44286	0.0473456	0.491812
ILMN_1741483	6.44804	6.17258	10	10q24.2	c(-98429145, -98416197)	HPS1	HPS1, biogenesis of lysosomal organelles complex 3 subunit 1	3257	-0.288541	0.818729	-2.68615	0.0336703	0.439593
ILMN_1691149	4.73504	4.43555	5	5q21.1	-100379504	LOC100133050	glucuronidase beta pseudogene	100133050	-0.288799	0.818583	-3.18602	0.0170718	0.35563
ILMN_1812070	6.23882	5.94933	7	7q21.12	c(-87503862, -87503862)	ABCB1	ATP binding cassette subfamily B member 1	5243	-0.28885	0.818554	-3.13066	0.0183759	0.366413
ILMN_1755990	5.75587	5.46116	5	5q14.2	c(82278649, 82279461)	ATP6AP1L	ATPase H+ transporting accessory protein 1 like	92270	-0.28924	0.818333	-3.14896	0.0179334	0.362081
ILMN_1687546	5.69098	5.40664	14	14q32.31	c(-102080737, -102080737)	HSP90AA1	heat shock protein 90 alpha family class A member 1	3320	-0.289244	0.818331	-2.87708	0.0258802	0.410186
ILMN_1732577	8.333	8.03675	11	11q12.2	c(61392359, 61392392)	TMEM216	transmembrane protein 216	51259	-0.289247	0.818329	-3.5861	0.0101627	0.292253
ILMN_1789781	4.69255	4.40192	22	22q13.33	49960494	PIM3	Pim-3 proto-oncogene, serine/threonine kinase	415116	-0.289419	0.818231	-2.54135	0.0412158	0.471416
ILMN_1734602	10.046	9.76653	16	16p13.3	2752328	SRRM2	serine/arginine repetitive matrix 2	23524	-0.2897	0.818072	-2.75187	0.0307401	0.428353
ILMN_1768115	6.00388	5.72351	7	7q31.31	-120787319	TSPAN12	tetraspanin 12	23554	-0.289881	0.81797	-3.56731	0.0104077	0.294909
ILMN_1786469	9.02842	8.74053	15	15q24.2	c(75903858, 75903858)	FBXO22	F-box protein 22	26263	-0.29025	0.81776	-3.71579	0.00863397	0.281133
ILMN_1727862	4.66636	4.39561	22	22q12.1	c(-26443108, -26450882, -26450882)	HPS4	HPS4, biogenesis of lysosomal organelles complex 3 subunit 2	89781	-0.290264	0.817752	-2.48927	0.0443468	0.482877
ILMN_1673962	10.0326	9.74942	7	7q33	135557913	NUP205	nucleoporin 205	23165	-0.290305	0.817729	-3.76998	0.00807161	0.273038
ILMN_1801348	10.7525	10.4718	16	16q21	-58707130	GOT2	glutamic-oxaloacetic transaminase 2	2806	-0.290446	0.817649	-3.43779	0.0122834	0.315326
ILMN_1665647	4.67959	4.39664	5	5q12.3	-67182275	CD180	CD180 molecule	4064	-0.290479	0.81763	-3.3659	0.0134812	0.328902
ILMN_1772261	9.63194	9.32819	16	16q23.1	-74447427	GLG1	golgi glycoprotein 1	2734	-0.290665	0.817525	-2.78815	0.0292393	0.419289
ILMN_1777521	4.66526	4.37824	X	Xq24	121047607	GLUD2	glutamate dehydrogenase 2	2747	-0.290957	0.81736	-2.87001	0.0261316	0.410186
ILMN_1757697	7.93467	7.65703	4	4q34.3	177309836	NEIL3	nei like DNA glycosylase 3	55247	-0.290998	0.817337	-2.74016	0.0312418	0.428904
ILMN_1796710	6.54648	6.24556	12	12p13.31	8914719	PHC1	polyhomeotic homolog 1	1911	-0.291159	0.817245	-3.19383	0.0168962	0.354542
ILMN_1792409	7.3934	7.11546	X	Xq23	c(-112774876, -112774876)	AMOT	angiomotin	154796	-0.291368	0.817127	-2.95702	0.0232106	0.39567
ILMN_1666057	4.7867	4.48441	5	5q31.2	138439000	REEP2	receptor accessory protein 2	51308	-0.291814	0.816874	-2.63908	0.0359499	0.449677
ILMN_1779399	8.89357	8.59173	19	19q13.2	40750853	SNRPA	small nuclear ribonucleoprotein polypeptide A	6626	-0.291843	0.816858	-3.37323	0.0133534	0.327587
ILMN_2369580	10.4597	10.1706	16	16p13.3	-85804	NPRL3	NPR3 like, GATOR1 complex subunit	8131	-0.292376	0.816556	-4.0427	0.00579018	0.244935
ILMN_2080751	8.17891	7.88913	18	18q23	80109030	ADNP2	ADNP homeobox 2	22850	-0.292768	0.816334	-3.94499	0.00651349	0.254662
ILMN_1801205	4.63412	4.35062	7	7p15.3	23246696	GPNMB	glycoprotein nmb	10457	-0.292793	0.81632	-3.22563	0.0162004	0.350518
ILMN_1691293	5.6014	5.32607	22	22q12.2	31160151	RNF185	ring finger protein 185	91445	-0.292997	0.816205	-2.47332	0.0453546	0.486363
ILMN_1780551	4.73345	4.43312	8	8p21.2	c(-26748149, -26768811, -26765853, -26753814, -26779052)	ADRA1A	adrenoceptor alpha 1A	148	-0.293085	0.816155	-3.58301	0.0102025	0.292434
ILMN_2043615	9.57871	9.26601	17	17q25.3	c(-81665035, -81665035)	OXLD1	oxidoreductase like domain containing 1	339229	-0.29324	0.816067	-2.81481	0.0281862	0.416166
ILMN_1768293	9.47998	9.19825	5	5p13.2	-37291632	NUP155	nucleoporin 155	9631	-0.293246	0.816064	-3.32255	0.0142645	0.335388
ILMN_1661335	9.20824	8.89985	2	2p16.2	c(54558393, 54456316)	SPTBN1	spectrin beta, non-erythrocytic 1	6711	-0.293558	0.815888	-3.14181	0.0181048	0.363531
ILMN_1736650	4.55732	4.27819	1	1p34.2-p34.1	43650125	KDM4A	lysine demethylase 4A	9682	-0.29356	0.815886	-2.6936	0.0333241	0.438982
ILMN_1766435	10.1302	9.84699	12	12p12.3	-14786477	WBP11	WW domain binding protein 11	51729	-0.293602	0.815863	-3.35758	0.0136278	0.329219
ILMN_1798177	7.26192	6.97846	14	14q23.3	64914360	CHURC1	churchill domain containing 1	91612	-0.293953	0.815664	-2.86771	0.026214	0.410186
ILMN_1732475	5.30506	5.01422	14	14q22.1	52730164	STYX	serine/threonine/tyrosine interacting protein	6815	-0.293981	0.815648	-4.05976	0.00567323	0.244687
ILMN_2217935	9.05082	8.76917	4	4p14	-39287448	RFC1	replication factor C subunit 1	5981	-0.29424	0.815502	-3.05746	0.0202672	0.379338
ILMN_2342271	4.82002	4.51815	2	2p16.1	c(-60451166, -60457193)	BCL11A	B-cell CLL/lymphoma 11A	53335	-0.294374	0.815426	-2.42832	0.0483282	0.495435
ILMN_1682495	6.12283	5.81885	3	3p13	c(-70954713, -70954713, -70954713, -70954713, -70954713, -71197882, -70954713, -70954713, -70954713)	FOXP1	forkhead box P1	27086	-0.294691	0.815247	-3.023	0.0212293	0.383767
ILMN_1713369	11.5231	11.2226	19	19q13.33	49487553	RPL13A	ribosomal protein L13a	23521	-0.294831	0.815168	-3.11155	0.0188505	0.369255
ILMN_2187830	7.95513	7.66886	5	5q14.3	c(-87394261, -87394261)	CCNH	cyclin H	902	-0.294976	0.815086	-2.64089	0.035859	0.449228
ILMN_1797813	10.9572	10.6591	17	17q11.2	31937009	SUZ12	SUZ12 polycomb repressive complex 2 subunit	23512	-0.295467	0.814808	-2.94956	0.0234469	0.397567
ILMN_2078592	5.09428	4.79756	6	6p24.1	-11713654	ADTRP	androgen dependent TFPI regulating protein	84830	-0.295779	0.814632	-3.67724	0.00906019	0.282554
ILMN_1666609	7.40212	7.08467	17	17p11.2	-20999592	USP22	ubiquitin specific peptidase 22	23326	-0.296124	0.814438	-2.6608	0.0348784	0.445122
ILMN_1683470	7.36947	7.07472	7	7q34	c(143284898, 143284949)	TMEM139	transmembrane protein 139	135932	-0.296554	0.814195	-4.00734	0.00604115	0.248222
ILMN_2349600	9.37569	9.07865	5	5q31.2	c(-138139769, -138156883)	BRD8	bromodomain containing 8	10902	-0.296562	0.81419	-2.60231	0.0378431	0.458126
ILMN_1770080	5.29227	5.00029	5	5q12.3	64690307	SHISAL2B	shisa like 2B	100132916	-0.296664	0.814133	-3.19644	0.0168379	0.354263
ILMN_1769290	5.28064	4.981	9	9p22.3	c(-15170843, -15170843)	TTC39B	tetratricopeptide repeat domain 39B	158219	-0.296699	0.814113	-2.83179	0.0275364	0.413805
ILMN_1816342	11.3927	11.0889	17	17p11.2	22523110	MTRNR2L1	MT-RNR2-like 1	100462977	-0.296735	0.814093	-3.58139	0.0102234	0.292499
ILMN_1789096	4.64996	4.35721	3	3q29	196216511	SLC51A	solute carrier family 51 alpha subunit	200931	-0.296787	0.814063	-3.17649	0.0172889	0.357775
ILMN_2345319	6.41047	6.11427	2	2p21	c(-44317608, -44317608, -44317608, -44317608)	PREPL	prolyl endopeptidase-like	9581	-0.296862	0.814021	-3.93228	0.00661469	0.255087
ILMN_1696556	6.36661	6.0767	1	1q42.13	229626215	URB2	URB2 ribosome biogenesis 2 homolog (S. cerevisiae)	9816	-0.296871	0.814016	-3.16658	0.0175181	0.359283
ILMN_2242998	5.42369	5.12528	19	19p12	c(-20004417, -20004417)	ZNF682	zinc finger protein 682	91120	-0.29714	0.813864	-3.92672	0.0066595	0.255956
ILMN_3309159	4.8353	4.53488	9	9q34.11	-128244720	MIR199B	microRNA 199b	406978	-0.297291	0.813779	-2.89289	0.0253273	0.407874
ILMN_1671731	8.95969	8.65785	10	10q24.2	-97677423	AVPI1	arginine vasopressin induced 1	60370	-0.297491	0.813666	-3.99989	0.00609551	0.248991
ILMN_1709026	6.13202	5.82695	6	6p25.2	-3722601	PXDC1	PX domain containing 1	221749	-0.297577	0.813617	-2.93551	0.0238988	0.400614
ILMN_3237779	7.02364	6.73335	4	4q31.23	147617387	TMEM184C	transmembrane protein 184C	55751	-0.297853	0.813462	-3.11196	0.0188403	0.369255
ILMN_1712283	4.78837	4.50169	12	12q13.12	-48965339	WNT10B	Wnt family member 10B	7480	-0.297882	0.813446	-3.24548	0.015782	0.347667
ILMN_2370365	10.302	10.0067	3	3q27.3	c(-186789892, -186789892)	RFC4	replication factor C subunit 4	5984	-0.297911	0.81343	-3.94	0.00655301	0.254878
ILMN_2357260	5.99265	5.69597	7	7q22.1	c(99438939, 99439375)	CPSF4	cleavage and polyadenylation specific factor 4	10898	-0.297925	0.813421	-2.43273	0.048028	0.494095
ILMN_1772722	7.88066	7.58066	7	7q34	c(-141006160, -141006160)	MRPS33	mitochondrial ribosomal protein S33	51650	-0.298089	0.813329	-2.63019	0.0363981	0.45074
ILMN_1800331	4.64272	4.32783	9	9q22.32	c(-95442979, -95442979, -95442979, -95442979, -95442979, -95442979, -95481828)	PTCH1	patched 1	5727	-0.298423	0.813141	-2.56117	0.0400861	0.467064
ILMN_2132599	5.21743	4.92481	10	10q23.31	-88819901	ANKRD22	ankyrin repeat domain 22	118932	-0.298532	0.813079	-2.41948	0.0489355	0.495915
ILMN_1776858	7.36197	7.0751	7	7q22.3	107563956	DUS4L	dihydrouridine synthase 4 like	11062	-0.298688	0.812991	-2.80984	0.0283795	0.417055
ILMN_1736742	5.54104	5.23226	1	1q25.3	c(-183935831, -183929661)	COLGALT2	collagen beta(1-O)galactosyltransferase 2	23127	-0.299012	0.812809	-2.58704	0.0386598	0.46282
ILMN_3248384	4.68965	4.3688	17	17q21.32	-48721719	PRAC1	PRAC1 small nuclear protein	84366	-0.299393	0.812594	-2.42657	0.0484478	0.495435
ILMN_1789618	5.69193	5.38691	5	5q21.3	c(108748926, 108747821, 108924605, 108748926)	FER	FER tyrosine kinase	2241	-0.299454	0.81256	-3.62987	0.0096159	0.288075
ILMN_3243744	8.83586	8.54896	14	14q13.1	-34515928	EAPP	E2F associated phosphoprotein	55837	-0.299719	0.81241	-2.56353	0.0399538	0.466764
ILMN_2401927	6.73161	6.44003	14	14q31.3	88824152	TTC8	tetratricopeptide repeat domain 8	123016	-0.299751	0.812393	-2.954	0.0233062	0.396205
ILMN_1810915	4.81675	4.49342	1	1p33	46394266	FAAH	fatty acid amide hydrolase	2166	-0.299893	0.812312	-2.43235	0.0480537	0.494095
ILMN_1756550	7.13378	6.83123	X	Xq22.3	-107123426	NUP62CL	nucleoporin 62 C-terminal like	54830	-0.300044	0.812227	-3.58944	0.0101197	0.292238
ILMN_1704305	10.4046	10.1056	16	16q22.1	69339511	NIP7	NIP7, nucleolar pre-rRNA processing protein	51388	-0.300281	0.812094	-3.23732	0.0159526	0.348973
ILMN_1763634	6.97231	6.67062	1	1p36.22	10474945	PEX14	peroxisomal biogenesis factor 14	5195	-0.300326	0.812069	-3.04397	0.0206383	0.382225
ILMN_3265365	6.92195	6.62105	9	9q21.2	c(78236061, 78236061)	CEP78	centrosomal protein 78	84131	-0.300614	0.811907	-3.11857	0.0186747	0.367903
ILMN_1704702	7.4098	7.08594	7	7q22.1	c(-100092727, -100092727)	MCM7	minichromosome maintenance complex component 7	4176	-0.300743	0.811834	-2.56817	0.0396947	0.466764
ILMN_1790625	9.01896	8.71625	7	7p15.2	c(26201703, 26201210)	CBX3	chromobox 3	11335	-0.300795	0.811805	-4.19585	0.00482867	0.234842
ILMN_2227757	8.04483	7.72585	5	5q31.3	141094606	PCDHB2	protocadherin beta 2	56133	-0.301348	0.811494	-2.52548	0.0421446	0.474289
ILMN_2056551	8.61424	8.30871	X	Xq26.1	130401948	RBMX2	RNA binding motif protein, X-linked 2	51634	-0.301901	0.811183	-3.9698	0.00632083	0.251927
ILMN_1669691	4.69683	4.38977	7	7q11.22-q11.23	-72574506	TYW1B	tRNA-yW synthesizing protein 1 homolog B	441250	-0.301939	0.811162	-3.30773	0.0145436	0.338102
ILMN_3264466	5.76891	5.48467	1	1p36.11	c(25820192, 25819905, 25820827)	MTFR1L	mitochondrial fission regulator 1 like	56181	-0.301952	0.811154	-3.00961	0.0216163	0.385538
ILMN_1707356	6.57265	6.27257	14	14q13.1	c(-34710381, -34710381, -34710381)	CFL2	cofilin 2	1073	-0.302328	0.810943	-3.19413	0.0168895	0.354542
ILMN_1811515	5.11517	4.80714	X	Xq13.1	c(70444854, 70452304, 70455095)	DLG3	discs large MAGUK scaffold protein 3	1741	-0.302505	0.810843	-2.65484	0.035169	0.446259
ILMN_3241169	8.87247	8.58558	3	3p21.31	-47495639	ELP6	elongator acetyltransferase complex subunit 6	54859	-0.302532	0.810828	-3.21332	0.0164659	0.352014
ILMN_1798458	8.11995	7.82484	1	1p36.21	c(14598716, 14598716, 14945918, 14924128, 14929799)	KAZN	kazrin, periplakin interacting protein	23254	-0.302567	0.810809	-3.90099	0.00687135	0.257137
ILMN_1728199	8.75027	8.45019	12	12q24.33	-132623761	POLE	DNA polymerase epsilon, catalytic subunit	5426	-0.302924	0.810608	-3.0166	0.0214134	0.384634
ILMN_2060578	4.74049	4.42657	1	1p31.3	-66797740	INSL5	insulin like 5	10022	-0.303028	0.810549	-2.67586	0.0341554	0.442811
ILMN_1716766	8.95186	8.66019	19	19q13.11	c(33373668, 33374523)	CEBPG	CCAAT/enhancer binding protein gamma	1054	-0.303058	0.810533	-3.55768	0.0105358	0.297123
ILMN_3248122	6.66274	6.36371	17	17q12	-39404284	MED1	mediator complex subunit 1	5469	-0.303461	0.810306	-2.96469	0.0229706	0.39444
ILMN_1765076	8.79696	8.51307	12	12q23.3	c(-105173296, -105173296)	APPL2	adaptor protein, phosphotyrosine interacting with PH domain and leucine zipper 2	55198	-0.303542	0.810261	-2.52862	0.0419593	0.473772
ILMN_1749368	4.97919	4.67455	6	6p22.1	27810063	HIST1H3H	histone cluster 1 H3 family member h	8357	-0.303855	0.810085	-3.69079	0.00890778	0.281462
ILMN_1663092	9.85287	9.55478	6	6q24.1	c(-139372254, -139372254, -139372254)	CITED2	Cbp/p300 interacting transactivator with Glu/Asp rich carboxy-terminal domain 2	10370	-0.303923	0.810047	-3.54898	0.0106531	0.298161
ILMN_1775677	8.7458	8.43763	10	10q22.1	c(-70137980, -70137980)	TYSND1	trypsin domain containing 1	219743	-0.304202	0.80989	-2.50524	0.0433613	0.478515
ILMN_1764361	5.55947	5.24913	12	12p13.2	-12473281	DUSP16	dual specificity phosphatase 16	80824	-0.304419	0.809768	-3.55663	0.0105498	0.297123
ILMN_1739198	4.62069	4.31727	20	20p11.23	18813725	SCP2D1	SCP2 sterol binding domain containing 1	140856	-0.304613	0.80966	-4.01689	0.00597219	0.246873
ILMN_2297997	5.50189	5.17587	2	2q11.2	c(99154954, 99155073)	LIPT1	lipoyltransferase 1	51601	-0.304632	0.809648	-2.55203	0.0406033	0.468517
ILMN_1687074	7.04345	6.72968	9	9q22.32-q22.33	c(-96500107, -96500107, -96514402, -96514402)	CDC14B	cell division cycle 14B	8555	-0.305116	0.809377	-2.52735	0.0420346	0.473899
ILMN_1760933	7.85268	7.53452	1	1p36.32	-2404801	PEX10	peroxisomal biogenesis factor 10	5192	-0.305252	0.809301	-2.69304	0.03335	0.438982
ILMN_1681777	4.63894	4.33895	X	Xp22.2	c(9786455, 9912371)	SHROOM2	shroom family member 2	357	-0.305313	0.809267	-2.62821	0.036499	0.451155
ILMN_1660938	7.04706	6.74628	1	1p34.1	45339669	TOE1	target of EGR1, exonuclease	114034	-0.305515	0.809154	-2.57018	0.039583	0.466749
ILMN_2325112	5.01454	4.71636	22	22q13.31	-46244012	CDPF1	cysteine rich DPF motif domain containing 1	150383	-0.305815	0.808985	-3.47428	0.0117202	0.30911
ILMN_1718830	6.56471	6.23948	15	15q22.2	c(-60419608, -60451094)	ICE2	interactor of little elongation complex ELL subunit 2	79664	-0.306047	0.808855	-2.95767	0.0231903	0.39567
ILMN_1682139	12.0063	11.7104	5	5p13.2	c(34656490, 34684506, 34687558, 34656327)	RAI14	retinoic acid induced 14	26064	-0.306389	0.808663	-2.91168	0.0246866	0.404899
ILMN_1725726	4.71691	4.40207	14	14q11.2	c(23636363, 23630114)	DHRS2	dehydrogenase/reductase 2	10202	-0.306429	0.808641	-2.40801	0.0497361	0.497736
[truncated: 760 more rows]
